# Supplementary material for: The RNA-binding protein PRRC2B preserves 5′ TOP mRNA during starvation to maintain ribosome biogenesis during nutrient recovery
Source: Nucleic Acids Res. 2025 Dec 12;53(22):gkaf1334. doi: 10.1093/nar/gkaf1334 (PMC12700102; doi:10.1093/nar/gkaf1334)
Supplement: gkaf1334_Supplemental_Files [file gkaf1334_supplemental_files.zip]

Archive with 2 entries (2 files):
- Goldberg_et_al_Supplementary_materials.pdf
- Supplementary Tables.xlsx
