# Supplementary material for: The RNA-binding protein PRRC2B preserves 5′ TOP mRNA during starvation to maintain ribosome biogenesis during nutrient recovery
Source: Nucleic Acids Res. 2025 Dec 12;53(22):gkaf1334. doi: 10.1093/nar/gkaf1334 (PMC12700102; doi:10.1093/nar/gkaf1334)
Supplement: gkaf1334_Supplemental_Files [file gkaf1334_supplemental_files.zip › Supplementary Tables.xlsx]

## Sheet: Table S1 IP-MS
PRRC2BL IP	Gene names	Peptides	Intensity: Long_1	Intensity: Long_2	Intensity: Long_3	Intensity: Long_4	Intensity: mcherry_1	Intensity: mcherry_2	Intensity: mcherry_3	Intensity: mcherry_4	p-value Long/mcherry	q-value Long/mcherry	Ratio Long/mcherry			PRRC2BS IP	Gene names	Peptides	Intensity: mcherry_1	Intensity: mcherry_2	Intensity: mcherry_3	Intensity: mcherry_4	Intensity: Short_1	Intensity: Short_2	Intensity: Short_3	Intensity: Short_4	p-value Short/mcherry	q-value Short/mcherry	Ratio Short/mchery			long vs short IP	Gene names	Unique peptides	Intensity: Long_1	Intensity: Long_2	Intensity: Long_3	Intensity: Long_4	Intensity: Short_1	Intensity: Short_2	Intensity: Short_3	Intensity: Short_4	p-value Long/Short	q-value Long/Short	Ratio Long/Short
	EIF4G2	57	289700200	1699800000	524150000	2300500000	1829007	1171300	1141699	490600	2.01399e-05	0	838.717				EIF4G2	57	1829007	1171300	1141699	490600	33032020	2524801000	1078100000	865490000	0.000758918	0.0255385	504.638				YTHDF1	10	21471010	58112030	32130980	48783000	1350538	395794	545252	2138969	0.000165635	0.0235556	42.0856
	DHX29	47	224540000	433859800	218050100	396009800	1079023	579217	976225	140518	1.55913e-05	0	559.677				DHX29	47	1079023	579217	976225	140518	164800000	365550000	339109800	210110100	1.89388e-05	0	473.025				FBXW11	19	196010000	618829800	361080200	485800000	342066	67886020	42327010	28559010	0.0351016	0.150576	29.5063
	EIF3E	38	3206499000	12283010000	4452003000	11994000000	2081201	37719020	36491990	19488010	0.000209565	0.0010566	440.559				PRRC2B	227	107200000	188789900	148919900	63602020	12902000000	41499010000	53354950000	24997970000	8.09824e-06	0	247.055				FMR1	15	24269010	85273970	19871010	89580970	689409	6502799	234370	8725097	0.0154627	0.0958797	25.1776
	PRRC2B	227	23243000000	47558960000	24546030000	50259040000	107200000	188789900	148919900	63602020	1.8494e-06	0	290.423				EIF3E	38	2081201	37719020	36491990	19488010	1180099000	9555591000	4544896000	3433399000	0.000513152	0.0278095	236.944				BTRC	16	60707020	150859900	94465000	124170000	1431217	14289010	3229200	4279800	0.00079268	0.0224615	24.8295
	EIF3M	28	1209800000	3615698000	1453600000	4320595000	8189996	5244502	32094980	4882998	5.11458e-05	0.00207407	252.753				EIF3M	28	8189996	5244502	32094980	4882998	421530000	3234601000	1728499000	746159500	0.000246925	0.0223529	127.133				USP9X	35	104890000	121020000	162470000	87415960	4422701	5463397	8598799	3477999	1.08788e-05	0	22.3491
	EIF3A	160	10088990000	36184040000	13284000000	37999960000	89172010	103559900	130410000	64949970	6.6145e-06	0	220.314				EIF3A	160	89172010	103559900	130410000	64949970	3297398000	26134980000	15381990000	10253990000	5.04452e-05	0.0165714	114.815				MRPS25	7	20276990	28175990	18664000	18337000	409302	4360502	1023901	476332	0.00138175	0.046625	21.7704
	EIF3C	72	4719598000	14889020000	5706194000	15252990000	30198010	39020980	70081980	44924990	5.82205e-06	0	201.5				EIF3C	72	30198010	39020980	70081980	44924990	1641899000	11251010000	6188601000	3984202000	4.29274e-05	0	105.263				CORO1B	3	36633000	20083990	15208010	90174020	589944	1083523	886900	20631990	0.0200079	0.114902	17.1377
	EIF3J	22	52541970	1217799000	222869900	1604299000	1953878	1928599	2005801	3984403	0.000771771	0.00559036	166.019				EIF1	8	1290811	2995700	1932701	1643001	105940000	341310100	265739800	155040000	6.35551e-06	0	104.951				YTHDF3	7	4610701	63434990	21739990	28943990	838098	1862001	695657	2701101	0.0049042	0.0539487	15.828
	EIF3H	33	2165199000	6282098000	2272301000	6070292000	6170400	48236010	81010020	27795020	0.00024774	0.000918033	129.352				EIF2S2	29	2446996	14810000	11062000	12258000	252880000	1425201000	910849900	613779700	0.000216506	0.0253333	80.0206				PYCRL	4	87947000	15416010	59317980	12889000	1890400	3348601	3222398	816206	0.00318106	0.0420317	15.7961
	EIF1	8	124020000	327359900	131430000	353709900	1290811	2995700	1932701	1643001	7.98754e-06	0	111.346				EIF3H	33	6170400	48236010	81010020	27795020	808090200	4860403000	2537299000	2745300000	0.000616808	0.02336	79.9329				C1QBP	8	731270200	1115400000	826840300	963779300	59703970	64216020	50775980	56236020	1.97483e-07	0	15.6098
	FBXW11	19	196010000	618829800	361080200	485800000	4229301	1512870	22865010	1026141	0.0007015	0.00404938	109.11				HADHB	24	1554338	7143898	4498098	5518401	97884980	396610200	263960000	236729900	0.000107754	0.0130909	54.4675				LARP4B	6	6742903	26467990	4247602	19964990	551700	2157099	450374	819810	0.00336295	0.0435152	13.6232
	ASCC2	16	91009040	149640100	84223010	101340100	2554283	1234428	1340183	235942	0.000114429	0.00147368	103.911				EIF3B	66	87167030	90999060	116859900	64356000	1629400000	12296010000	6289594000	3872501000	0.000105671	0.0116	53.4799				PTCD3	9	18452000	25036010	10864000	17319990	485171	2023599	1792001	3457099	0.00182423	0.0411707	10.9338
	EIF3B	66	4822600000	16129020000	5778604000	14128000000	87167030	90999060	116859900	64356000	8.30654e-06	0	101.575				EIF3L	41	89795940	68761020	146079900	46647980	1333399000	10340000000	4710397000	3607199000	0.000204784	0.0228571	48.576				FXR1	19	63980020	107880000	65206020	91239020	16011000	7071197	6721604	7899104	9.22199e-05	0.0177143	9.09124
	ASCC3	55	164270100	513409700	276780000	344820200	18519010	4263603	2663399	441084	0.00129695	0.0095914	96.516				SDC2	7	3117860	961695	381060	809368	25576010	68681980	53468010	54092980	0.000202749	0.0203077	48.4138				ZFR	7	3574202	11528990	4277000	6174202	201549	346695	3143201	749859	0.0148111	0.0909231	9.01576
	BTRC	16	60707020	150859900	94465000	124170000	2114821	600772	1537825	753608	1.43696e-05	0	92.4201				EIF3F	23	77736950	50151980	75379020	15658990	681210200	4769503000	2541899000	1732899000	0.000515068	0.0265455	41.9942				LARP4	17	38172980	99798940	32160990	90955030	2853701	10207010	9334100	8493396	0.00225492	0.037098	8.33478
	EIF2S2	29	415389800	1146300000	447970000	1370599000	2446996	14810000	11062000	12258000	0.000132243	0.00133333	87.825				EIF3G	38	43038010	61816020	59717000	35102000	782530400	4471303000	2749099000	1678700000	8.25281e-05	0.0145	41.2505				YTHDC2	6	2762401	3113802	3542902	3331701	511179	194168	363725	823708	0.00058468	0.0212174	7.64411
	EIF3L	41	3515699000	12466010000	4484303000	12433000000	89795940	68761020	146079900	46647980	3.57488e-05	0	87.2965				EIF2S3	27	6030602	58117030	28437990	62480970	420820100	2515601000	1315000000	846570400	0.00155407	0.0358889	37.0898				FAM98A	13	172870000	480140200	169739900	339150200	26890010	54592010	31252010	32893000	0.000527419	0.0221818	7.50137
	EIF3F	23	2134700000	5986101000	2142300000	6517197000	77736950	50151980	75379020	15658990	0.000106665	0.00155556	78.9084				EIF2S1	28	23050000	39015980	22798000	38781010	441050200	2316701000	1435700000	954079700	8.29935e-05	0.0128889	36.4246				MRPS33	2	4848998	5323602	5468499	3388701	848961	594894	741991	479612	2.2456e-05	0	7.18266
	EIF3G	38	1777001000	6153307000	2403801000	7233605000	43038010	61816020	59717000	35102000	2.37048e-05	0	76.4129				ASCC2	16	2554283	1234428	1340183	235942	16551000	56564040	52973020	28135010	0.000923948	0.0304286	34.3946				MRPS35	6	11732990	21044010	2958701	7833896	602360	1743000	1356262	1860601	0.00764026	0.0635789	6.81736
	EIF3K	16	1067400000	3533901000	1442001000	3867901000	38373000	20709000	43344020	23403000	2.51977e-05	0	71.4758				EIF3K	16	38373000	20709000	43344020	23403000	399440200	2663202000	1523199000	492109800	0.000402845	0.0234	31.5371				POLDIP2	8	6549104	21369000	8857595	14639010	435286	3240799	1049793	5916901	0.0242748	0.128337	6.74593
	USP9X	35	104890000	121020000	162470000	87415960	1951212	1475606	2518800	1042699	1.63287e-06	0	69.8766				EIF3I	29	104590000	76795020	85848040	69959040	835819700	6461500000	3594099000	2255098000	0.0002372	0.02375	30.8639				MRPS18B	6	15547000	24467010	21441990	13384000	5476102	4880603	492217	4097099	0.0178077	0.1064	6.70849
	EIF3I	29	2461300000	9430789000	3350398000	9175590000	104590000	76795020	85848040	69959040	2.4706e-05	0	62.0171				ZNF746	9	1366901	2574840	1424225	1585810	25893990	84543970	49086030	63118020	2.3208e-05	0	30.3927				DAP3	5	9468895	10440000	7626103	7763897	498266	1997801	2160501	2202300	0.0029869	0.0416271	5.92904
	EIF3D	41	2300801000	8596910000	3044200000	8403292000	116400000	82857050	106430000	43220990	5.97107e-05	0.00193103	58.1133				HADHA	38	23302010	11537000	27015010	14216010	278150100	860779500	527000300	462559800	3.76301e-05	0	27.4202				DDX1	49	771150000	1652000000	738630500	1502600000	164260100	222150000	194379900	165980000	0.000222914	0.0176667	5.88686
	PYCR3	4	87947000	15416010	59317980	12889000	578396	1219917	381085	432536	0.000330386	0.00127778	54.6386				EIF3D	41	116400000	82857050	106430000	43220990	721700300	5769398000	3472999000	1697301000	0.000601131	0.0253913	27.2727				PRKRA	5	31085000	22782000	10880990	13860990	2650301	6406399	687043	7905404	0.0265859	0.130659	5.83374
	FXR1	19	63980020	107880000	65206020	91239020	1570901	182676	1917400	8879203	0.00263941	0.0127419	53.8436				RPSA	22	64690990	135510000	163180000	143360100	554549700	2284099000	1295900000	865709800	0.000934158	0.0293793	9.12372				RTCB	26	641890300	1388001000	643230000	1260299000	149660100	200380000	178630000	125460000	0.0002936	0.01775	5.72555
	HADHB	24	94070060	348659800	109540000	402899800	1554338	7143898	4498098	5518401	0.000261845	0.00146032	47.8713				RACK1	25	197280000	175010000	167789900	157579900	550939700	2627400000	1504200000	917419600	0.00127093	0.03625	6.83948				RTRAF	15	304710000	578319700	286830100	408770000	77402020	68935970	69445020	54143000	6.59956e-05	0.00866667	5.66493
	SDC2	7	25508000	68519000	34385010	59284040	3117860	961695	381060	809368	0.000251922	0.000903226	44.3037				RPS16	19	106830000	140320100	170120100	199510000	419560100	1849899000	1154099000	768830000	0.00188475	0.0485128	6.06556				MRPS16	3	9999203	9438798	7700396	8947705	789525	2849102	681026	4151000	0.00907418	0.0693333	5.65495
	EIF2S3	27	588000000	1980601000	683710400	2455700000	6030602	58117030	28437990	62480970	0.00123344	0.00911111	42.0947				RPS3A	27	190930000	205600000	245850000	233020100	493979900	2549701000	1807001000	1231900000	0.00252023	0.0449091	5.94214				STAU2	8	7796401	14624000	7921600	14641000	2325348	1968200	703695	4252698	0.00605733	0.0582989	5.57422
	RPS27A	3	104140000	311199900	144519900	265310200	13910010	7336700	13720010	497299	0.00498322	0.0144474	36.5498				RPS2	22	189880000	201619900	266320200	235900100	568550100	2465498000	1689101000	1125400000	0.00162487	0.040973	5.7693				FXR2	15	49488980	126720000	41481030	85760010	10445000	9693702	15282000	15324000	0.000933862	0.023	5.5384
	EIF2S1	28	615210400	1760301000	642870300	2007499000	23050000	39015980	22798000	38781010	5.1504e-05	0.002	36.4116				RPS3	32	268349900	271580000	348370000	321910200	807270100	3180000000	2042300000	1507600000	0.00112374	0.0338667	5.5766				MAEA	7	9548104	14193000	10431010	16154990	868082	10505010	600890	4693403	0.0496836	0.189559	5.45879
	YTHDF1	10	21471010	58112030	32130980	48783000	2145872	645186	922594	946917	4.21303e-05	0	35.6595				RPS19	20	110320000	166230000	203630100	197980000	406509800	1651900000	1296200000	792899600	0.00238926	0.0446512	5.52751				MRPS34	8	40541970	36393990	26127000	20972990	5425299	6568702	5429597	5221802	4.52362e-05	0.0104	5.31861
	YTHDF3	7	4610701	63434990	21739990	28943990	1502076	743210	378954	527068	0.00157005	0.0120784	30.1415				RPS7	15	149640100	285290100	283100000	297109900	652080000	2667201000	1492599000	1175300000	0.0023647	0.0457143	5.39901				PRMT1	16	113750000	170540000	148969900	129490000	21485010	36363020	19169990	42715010	0.000306298	0.0167059	4.91789
	HADHA	38	369470000	736940100	283710000	721080400	23302010	11537000	27015010	14216010	4.31714e-05	0	27.1019				RPS20	7	107110000	140670000	105790000	124050000	273479800	1184800000	766929500	546710300	0.00209991	0.048	5.11979				EIF4E	8	29464980	92593950	50619010	103010000	7833099	25440000	13274000	9680203	0.00654371	0.0579111	4.85497
	GNL3	11	42410980	102160000	51936010	61961000	1146520	10713990	402831	7752399	0.00728611	0.0162162	24.5535				RPS21	7	53113970	49245020	48409010	44848020	114249900	477820000	356760200	180610000	0.00263701	0.0471111	4.98884				MRPS9	8	27680020	17834990	21756010	13039000	7239499	3028701	5745999	2533699	0.00218999	0.03784	4.57661
	FAM98A	13	172870000	480140200	169739900	339150200	10961000	8369599	9503798	15594000	3.36057e-05	0	24.348				RPS14	11	99791020	124120100	113690000	142510100	282309900	998039600	777240000	517330200	0.00145243	0.038	4.87443				PRMT5	10	25293010	51730980	29687980	42481010	9470698	12372000	2428300	15730990	0.0165536	0.10029	4.38189
	ASCC1	5	25910020	56562020	29476980	44826030	1915923	4783567	1035527	672252	0.000487	0.00194872	23.4718				RPS9	22	262210200	218940100	245400000	281570000	511570200	2266900000	1509100000	1115700000	0.00283756	0.0495652	4.71023				YPEL5	3	3966202	10655010	8556103	5701203	751081	3828898	4161797	501355	0.0479922	0.18619	4.30523
	RANBP9	9	14968010	23122000	18438000	21544990	822305	570524	1870808	572080	4.19509e-05	0	22.8752				RPS4X	24	318400100	358740100	402769900	447279900	807719600	3050102000	2173401000	1481000000	0.00231172	0.0468293	4.43068				PRRC2C	27	28535990	95340010	42426010	60810960	7827302	19937000	12423010	18682000	0.00778711	0.0629167	3.73113
	LARP4	17	38172980	99798940	32160990	90955030	3751398	679100	2405499	8027799	0.00203279	0.0125263	21.8161				RPS27	3	84685030	78086030	72216030	130059900	187250000	444519800	344620100	300970100	0.00150486	0.0369143	3.43364				ASCC1	5	25910020	56562020	29476980	44826030	5349799	22946990	13565000	6518499	0.0146242	0.0905116	3.65463
	PDCD4	8	16883000	25476990	22306000	23625990	2379810	1546741	673125	455318	0.000224558	0.00103704	21.1719				FAM98A	13	10961000	8369599	9503798	15594000	26890010	54592010	31252010	32893000	0.00118683	0.0340645	3.24581				MRPS21	2	2186500	3170002	3691898	3111399	964330	563460	1435101	572500	0.00209377	0.0387234	3.65441
	ZNF746	9	31031000	53428010	27268990	34858010	1366901	2574840	1424225	1585810	6.02376e-06	0	21.1011																				MRPS26	4	14349000	19058000	24979010	10373000	4703503	4317998	3880799	5134600	0.000618824	0.0203333	3.63757
	TRIP4	10	12421000	27082990	18305000	17971990	1540967	539835	334890	2227462	0.000668928	0.0041	20.5501																				WDR26	11	24045000	46471010	28609990	33047000	2909400	20924000	10515000	9492597	0.0246341	0.12919	3.63123
	WDR26	11	24045000	46471010	28609990	33047000	2670631	913123	553740	5890800	0.00172076	0.0125505	19.0901																				PLOD1	20	30134990	96984060	28819010	75980040	5665400	26584980	14685990	17116010	0.0295429	0.140087	3.60574
	CORO1B	3	36633000	20083990	15208010	90174020	2487672	18363000	306255	729147	0.0252369	0.0424079	17.7341																				MRPS2	5	14032010	17484000	12110990	16418000	5094503	4431703	3596999	4134000	2.81211e-05	0.013	3.47192
	RPS8	18	706149800	2429100000	1190500000	2451399000	120229900	61834980	123130000	96978030	0.00020257	0.00109804	15.4099																				SKP1	11	87561010	163559900	110330100	209810000	27158000	60954000	56384020	29177000	0.00599877	0.0581905	3.32164
	FMR1	15	24269010	85273970	19871010	89580970	1125573	1704950	3094800	11177990	0.00531837	0.0148679	15.3481																				DHX36	34	93544950	163109900	77979980	147840000	39755990	40246010	27896000	33334020	0.000931906	0.0238519	3.29746
	RPSA	22	1111300000	2436400000	1219701000	2589601000	64690990	135510000	163180000	143360100	0.000126966	0.0014	14.2902																				MRPS22	9	29122010	39368000	27788000	25087000	12516000	8922001	6604596	11850010	0.000680179	0.02192	3.09239
	RPS15	8	148140000	615579800	144590100	407169800	28896000	4694402	43985010	27299000	0.00554513	0.0151605	13.4741																				ASCC2	16	91009040	149640100	84223010	101340100	16551000	56564040	52973020	28135010	0.0129918	0.0835702	3.02113
	FXR2	15	49488980	126720000	41481030	85760010	2469169	6650500	2979198	14998000	0.00181149	0.0123243	13.205																				EIF4G1	50	209329900	496210000	267289800	606739600	90890960	142550000	122460000	133950100	0.00677899	0.059087	2.98376
	RPS29	2	90164010	238310000	117919900	238719900	17000990	10903000	12182000	10380000	8.54175e-05	0.00169697	12.6744																				RPL31	8	170199900	240300000	227750100	212000000	101520000	120040000	89091060	25830020	0.025117	0.12793	2.8968
	LARP4B	6	6742903	26467990	4247602	19964990	652215	869107	1167739	907960	0.00136035	0.00991667	12.5973																				G3BP2	15	114560000	306460100	149070000	343650100	54671030	99888040	75353020	69054000	0.0128605	0.0836639	2.82058
	FAU	5	204250000	522289900	266920100	806899800	33916990	22969990	45065970	42805980	0.000454858	0.00121053	11.1195																				ZCCHC3	8	15273010	27423000	14757000	28860990	12702990	6216400	11755000	3047301	0.0338627	0.151192	2.818
	MAEA	7	9548104	14193000	10431010	16154990	1556014	608987	1807854	949847	0.000134648	0.00130233	10.8842																				MRPS27	8	24781000	29389000	21034000	18557000	6944705	7845401	7674002	10925000	0.000320847	0.0157778	2.8087
	RPS26	4	346649900	777749800	325299900	886570100	23984010	56682020	60666980	73763020	0.000617403	0.00278481	10.6327																				IGF2BP2	16	45924020	76946960	39364980	55686980	22204000	20234010	13334000	25162000	0.00261275	0.0416296	2.67744
	RPS28	7	255340100	708339600	315620100	816729900	11467000	71657010	70340020	66022030	0.0045807	0.0139459	10.5136																				PABPC1	34	1539399000	2912401000	1500200000	2726300000	785649500	771210100	895130100	658040000	0.00202766	0.0396444	2.6773
	RPS3A	27	1371500000	3454700000	1618299000	3514598000	190930000	205600000	245850000	233020100	9.10511e-05	0.0016	10.4627																				ATXN2	5	12319000	21629990	14776010	21603010	7020504	6472197	8224696	4460299	0.0021574	0.0378776	2.6727
	DHX36	34	93544950	163109900	77979980	147840000	4114202	9285703	22647010	17589010	0.00142022	0.00971429	10.3689																				RPL17	9	394680100	507880000	372570100	467810100	133040100	170540000	260340000	120990000	0.00194672	0.0424762	2.64421
	DDX1	49	771150000	1652000000	738630500	1502600000	94365020	103920000	107350100	122270000	4.22625e-05	0	10.2376																				TSR1	8	20023990	18639000	13528000	14521000	3499201	7320800	9025095	6824697	0.00538253	0.0559512	2.61087
	RPS16	19	884129700	2431799000	1041900000	2475499000	106830000	140320100	170120100	199510000	0.000263074	0.0014375	10.2176																				PABPC4	20	390140200	712999900	378590100	675260000	194760100	194960000	237120100	171370000	0.00198841	0.0414884	2.60556
	ABCE1	17	5689600	76781020	26378000	80525020	1957985	5140299	1702400	5134003	0.0153021	0.0298824	10.1344																				GPATCH4	8	13166010	16918010	8057305	14825010	4161302	6727196	4245401	5196898	0.0030557	0.0412459	2.56192
	C1QBP	8	731270200	1115400000	826840300	963779300	100810000	102120000	88284950	77202010	9.42459e-07	0	9.81058																				G3BP1	13	57845970	124350000	59391980	124310100	29352000	40147000	29266010	38072980	0.00733588	0.0620426	2.52186
	PTCD3	9	18452000	25036010	10864000	17319990	1294499	2254899	3129700	1060800	0.000287605	0.00131429	9.73185																				DHX30	61	312390000	510369800	257029900	401109800	151900000	149910000	155390100	119770000	0.00128457	0.0446897	2.49556
	LBR	7	11409000	41196020	11980990	31333020	9207795	725473	3644263	854564	0.0169462	0.032592	9.59658																				GID8	4	9139295	11666000	11079010	5147698	3042201	4039800	5740100	2556100	0.0142586	0.0896825	2.40977
	RPS2	22	1265000000	3011599000	1474701000	3422301000	189880000	201619900	266320200	235900100	0.000136811	0.00127273	9.45565																				IGF2BP1	20	379310000	548520300	294510000	468139800	197239900	187940000	178340000	133220000	0.00164825	0.0432821	2.38895
	RPS3	32	1715300000	4404896000	1945300000	4119999000	268349900	271580000	348370000	321910200	0.000122935	0.0014359	9.27782																				LARP1	34	194860000	304089800	163960000	273629900	112610000	101009900	125060000	95333960	0.00311915	0.0405806	2.10417
	RPS24	11	418649800	878599500	432730100	916440100	82047020	53182980	73452010	64092020	8.05706e-05	0.00175	9.17973																				FAM120A	21	57953980	67032960	43358000	53569960	27383980	24861000	27174020	25152990	0.000224644	0.0163077	2.09846
	RACK1	25	939080100	2472500000	1092600000	2522899000	197280000	175010000	167789900	157579900	0.000165429	0.00119149	9.15054																				MOV10	30	91887020	104040000	94175950	89215050	54813020	38532020	54841000	38855010	0.000496798	0.0244	2.05539
	EIF4B	21	31809000	94352050	48666980	156820100	2417128	15449000	8015296	11110000	0.00623748	0.0151813	9.11016																				UPF1	49	300659900	448080100	254389900	340330100	187580000	144710000	177160100	144220100	0.00214625	0.0386667	2.02506
	RPS25	11	557860200	1437400000	627110300	1598800000	72185970	104060100	135709900	117329900	0.000357352	0.00126027	9.05464																				WDR6	14	20421000	27954000	10305000	14763010	8611905	8843600	10628010	6468903	0.0254333	0.127816	2.01806
	EIF1AX	6	21724990	104090000	43246990	124660000	1782085	13038000	15637990	5021303	0.0141375	0.0289649	9.04126																				ELAVL2	6	9483603	17161010	6966996	11025000	5830697	4313799	6112896	5054398	0.0142261	0.089952	2.00268
	RPS17	16	645890400	1434499000	677660400	1556901000	77262970	140110000	123500000	114180000	0.00018282	0.00116667	8.94558
	RPS12	10	638200100	1548900000	636640200	1286501000	174080000	109680000	105150000	68230990	0.000361447	0.00124324	8.76808
	RPS19	20	828830100	1915700000	1028200000	2307900000	110320000	166230000	203630100	197980000	0.000279351	0.00137313	8.44919
	RPS21	7	225560000	611939600	292720100	672099900	53113970	49245020	48409010	44848020	0.000237332	0.000965517	8.3158
	PRMT5	10	25293010	51730980	29687980	42481010	776541	5429303	6396201	12958010	0.0147256	0.0293853	8.28971
	PRRC2C	27	28535990	95340010	42426010	60810960	2070427	4186698	16286000	10899010	0.00747926	0.0161693	8.2184
	RPS20	7	582699700	1497200000	675700200	1487300000	107110000	140670000	105790000	124050000	0.000196566	0.00112	8.16021
	RPS14	11	587630100	1548900000	665750200	1383300000	99791020	124120100	113690000	142510100	0.000196534	0.00114286	8.03921
	ZCCHC3	8	15273010	27423000	14757000	28860990	338497	2215799	5925599	9735803	0.0344206	0.049625	8.01291
	TSR1	8	20023990	18639000	13528000	14521000	1871515	2721698	5308400	677442	0.00329745	0.0133534	7.95396
	RPS7	15	1312700000	2450699000	1421499000	3142199000	149640100	285290100	283100000	297109900	0.000243832	0.000949153	7.95355
	RTCB	26	641890300	1388001000	643230000	1260299000	107890000	115790000	119880000	127280100	6.84878e-05	0.00186667	7.84572
	RPS13	16	692019600	1549199000	669710400	1794599000	123920000	132240100	141390100	148149900	0.000231756	0.001	7.82733
	RPS9	22	1190100000	3229200000	1317900000	2905901000	262210200	218940100	245400000	281570000	0.000243844	0.000933333	7.80461
	RPS18	16	705289600	1845200000	877260000	2165800000	154550000	138230000	176170000	187770100	0.000362606	0.00122667	7.69098
	RPS11	20	853400500	2291500000	1052300000	2237000000	192309900	152660000	227399900	198789900	0.00027037	0.00141538	7.67435
	RPS5	14	647660400	1274700000	631270300	1538201000	121630000	144630000	131620000	115490100	0.000142703	0.00124444	7.39954
	PLOD1	20	30134990	96984060	28819010	75980040	1246684	5402302	16330000	19932000	0.0305807	0.0476485	7.35054
	MRPS34	8	40541970	36393990	26127000	20972990	8300002	776772	8652201	5090800	0.0147937	0.029133	7.30466
	PRMT1	16	113750000	170540000	148969900	129490000	6722697	26597990	27925000	29461980	0.00177307	0.0124364	7.10176
	RPS4X	24	1655299000	4249297000	1861701000	3700601000	318400100	358740100	402769900	447279900	0.000235721	0.000982456	6.96621
	AP2A1	7	8273697	4703603	2895899	3401201	492830	326439	960132	1086843	0.0018709	0.0121062	6.91253
	RTRAF	15	304710000	578319700	286830100	408770000	56659010	57400990	51062020	55195970	2.17276e-05	0	6.89035
	GID8	4	9139295	11666000	11079010	5147698	2275422	685729	1392099	1287374	0.000804891	0.0062381	6.82873
	RPS15A	11	563770200	1154501000	663379700	1545701000	144140000	117560000	137140000	136089900	0.000205767	0.00107692	6.77778
	EIF4E	8	29464980	92593950	50619010	103010000	1972801	13847000	20297000	12931990	0.019229	0.0358358	6.674
	CUL1	14	19483990	72564980	37624000	70141020	1471316	14384000	22188000	4424098	0.0341098	0.04944	6.50996
	WDR77	5	17102010	15674010	19850000	14669000	3780349	6821404	4975903	346651	0.0340471	0.0495817	6.47224
	MRPS9	8	27680020	17834990	21756010	13039000	3017327	1072800	8218805	3091001	0.0058265	0.0149756	6.42397
	EIF4G1	50	209329900	496210000	267289800	606739600	18802000	74126010	78574000	108459900	0.00780243	0.0168421	6.13677
	SQSTM1	7	6736203	27660990	7092703	34053000	1356144	4114300	3000198	2107001	0.0110991	0.0245094	5.97666
	RPL36A	2	10003000	5338297	14302010	13987000	999593	1017039	1117638	7705600	0.0179925	0.0338295	5.91012
	GPATCH4	8	13166010	16918010	8057305	14825010	1189726	691010	8602505	3144398	0.0221883	0.0394425	5.8813
	CPSF1	9	7836797	15443000	5343098	9699804	594930	1668500	6731796	846878	0.0232885	0.0400268	5.76993
	STAU2	8	7796401	14624000	7921600	14641000	947716	2083401	865624	7112497	0.015136	0.0293898	5.74295
	RPS6	18	688220400	1437900000	812519900	1686100000	165910100	177029900	201289900	230550000	0.000281573	0.00135294	5.61587
	MRPS35	6	11732990	21044010	2958701	7833896	1224491	1634380	1790000	1642601	0.00645829	0.0154971	5.58445
	RPS23	8	301249900	552020200	232740000	863639500	53140030	131940100	58759980	93058940	0.00348585	0.0132555	5.4339
	MRPS2	5	14032010	17484000	12110990	16418000	898509	4436299	3456199	4758903	0.00605462	0.0150898	5.22279
	G3BP2	15	114560000	306460100	149070000	343650100	30642000	36508980	27717000	79183950	0.00372759	0.0128794	5.2024
	MRPS27	8	24781000	29389000	21034000	18557000	1423237	4115002	7954900	9137205	0.00972077	0.0219802	5.08346
	RPS10	13	582049900	1109500000	604810300	1214200000	193959900	128160000	180590000	164750100	0.000285155	0.00133333	5.03215
	SKP1	11	87561010	163559900	110330100	209810000	21164010	33981980	40031990	20526000	0.000859968	0.00767059	4.86673
	POLDIP2	8	6549104	21369000	8857595	14639010	1220435	2580299	4578997	2543600	0.00627593	0.0153526	4.71626
	RPL39	3	50373000	84525980	36426000	59272980	9204898	11074990	14653990	13140010	0.000271585	0.00139394	4.65196
	ARMC8	7	2127800	19590000	6709201	6269902	1801622	777272	1324604	2048999	0.0223761	0.0393772	4.63456
	G3BP1	13	57845970	124350000	59391980	124310100	10124000	19596990	16547000	35312020	0.0039115	0.0130909	4.62639
	MRPS25	7	20276990	28175990	18664000	18337000	6566296	4359401	3348198	4678003	0.000112893	0.00151351	4.56982
	MRPS18B	6	15547000	24467010	21441990	13384000	2224022	4493301	6681902	4115198	0.00137282	0.00981443	4.46448
	MSI2	2	2366902	3884998	2310300	4034798	848908	1222337	475946	531042	0.0016021	0.012419	4.25188
	MRPS17	3	8249504	8374203	4294099	4385802	1036161	4372602	737188	1374463	0.0166845	0.0322439	4.10302
	LTV1	4	2797999	4275400	4271801	3161200	979373	2163900	534087	550146	0.00691044	0.0157377	4.01331
	WDR6	14	20421000	27954000	10305000	14763010	2928909	7125401	3124801	5379303	0.00393428	0.0129103	3.96661
	RPL32	10	91161980	117360000	82720990	91692980	7908300	32668980	35594990	35973980	0.0108295	0.0236381	3.95751
	NOP16	6	10962000	18403010	7326299	9543296	1553646	1425642	5384099	4905197	0.0151474	0.0292658	3.94055
	FUBP3	4	5524503	5866598	6039698	9407901	1102308	562632	3021099	4097603	0.0276027	0.0442625	3.93542
	PRKRA	5	31085000	22782000	10880990	13860990	2037300	2610601	9929502	8572499	0.0268945	0.0430984	3.91917
	RPS27	3	259000100	513200000	236729900	455390000	84685030	78086030	72216030	130059900	0.00117824	0.00931818	3.89732
	MRPS31	4	3282801	4029201	6881605	5920798	1509160	1085942	2427601	590427	0.00737704	0.0160428	3.8919
	MRPS33	2	4848998	5323602	5468499	3388701	2064698	1378415	334216	2194000	0.0239481	0.04104	3.89103
	DAP3	5	9468895	10440000	7626103	7763897	1166013	3221001	3796000	2410899	0.00325495	0.0135573	3.6124
	CSNK2A1	13	30906990	46701980	34951000	34184980	2635915	17125990	16968990	13803990	0.0326031	0.0480353	3.57363
	EIF4A1	15	152920000	575169900	269060100	712930100	105239900	111280100	82634970	111080000	0.0128152	0.0266009	3.53948
	MRPS22	9	29122010	39368000	27788000	25087000	4374001	10813010	16090000	9604303	0.00669509	0.0156158	3.23375
	RPL24	12	175750100	188349900	179650100	265930000	61635990	55963980	81747960	52808970	0.000144662	0.00121739	3.2102
	UPF3B	4	3912099	5576000	3232900	3670999	2010474	802541	781729	1947737	0.00689527	0.0158242	3.20398
	YPEL5	3	3966202	10655010	8556103	5701203	2640868	3272233	1752144	1326626	0.00817231	0.0176042	3.18284
	ZFR	7	3574202	11528990	4277000	6174202	1173247	1227337	3086301	2484300	0.0181854	0.0341916	3.15082
	MRPS21	2	2186500	3170002	3691898	3111399	1260366	1292200	669450	778610	0.001313	0.00948936	3.11198
	SUGP2	2	3332701	3418901	1382799	1668200	993968	306780	925369	1010300	0.0228954	0.0393061	3.09871
	STRBP	5	895416	4467003	2827798	4112299	752138	725280	1364209	688072	0.031458	0.0471761	3.08719
	RPL27A	7	125240000	208060100	205820000	177830000	34263980	43029980	100480000	71118010	0.00589774	0.0148848	3.08453
	MRPS16	3	9999203	9438798	7700396	8947705	1113490	3721901	5657100	3562201	0.0216243	0.0387509	2.97054
	MRPS26	4	14349000	19058000	24979010	10373000	4413600	4519402	9129103	5036901	0.00528429	0.014962	2.96468
	PABPC4	20	390140200	712999900	378590100	675260000	169540100	132970100	185380000	222889900	0.00171574	0.0126667	2.95592
	FBXW4	3	1936499	5308000	2768500	4705699	1726174	892415	1160558	993061	0.00783525	0.0167539	2.947
	FIP1L1	5	12665000	17981000	11362990	14987000	1955362	6339400	8897700	5192098	0.0212226	0.0386953	2.86868
	CDC42	2	1572700	801924	2577200	922217	854579	443722	393129	297577	0.0232369	0.0404324	2.86708
	PABPC1	34	1539399000	2912401000	1500200000	2726300000	711119900	641520400	685869700	902410400	0.00168286	0.0129057	2.83878
	FAM120A	21	57953980	67032960	43358000	53569960	10457010	19538990	23789010	29081000	0.00485323	0.014543	2.82662
	IGF2BP2	16	45924020	76946960	39364980	55686980	8504598	19122990	25813020	29589980	0.0166881	0.0321134	2.81012
	ATXN2	5	12319000	21629990	14776010	21603010	6624097	4036698	6442104	8320602	0.00263693	0.0128455	2.7755
	DHX30	61	312390000	510369800	257029900	401109800	64946020	148430100	185900000	157519900	0.0107319	0.0235769	2.76239
	YTHDC2	6	2762401	3113802	3542902	3331701	717688	849509	2942100	975218	0.020167	0.0362774	2.76017
	RPL17	9	394680100	507880000	372570100	467810100	145050000	170120100	165389900	150509900	1.68638e-05	0	2.74621
	ELAVL2	6	9483603	17161010	6966996	11025000	2461428	4838400	5126603	4465899	0.0091473	0.0205482	2.60213
	RPL4	23	712189600	938759900	784690400	846479800	303259900	277780100	436020200	286979900	0.000230355	0.00101818	2.5477
	ATXN2L	16	23352010	47843000	23227000	44446990	14509010	8517696	11321010	20003010	0.0134193	0.0282133	2.53373
	RPL7A	16	448519900	633099800	517110100	531779800	151780000	175920000	338070000	221550000	0.00281889	0.0125397	2.49971
	RPL23A	10	206890000	365250000	267820100	290990000	91348980	99198970	163710000	103140100	0.00205045	0.0123103	2.49077
	MOV10	30	91887020	104040000	94175950	89215050	29263000	26651990	69776980	39845020	0.00626985	0.0154419	2.46703
	STAU1	16	49503970	76063970	37848000	41682010	9649996	25695990	27344990	30132000	0.033545	0.0488276	2.32208
	LARP1	34	194860000	304089800	163960000	273629900	91551980	79812980	112439900	115110000	0.002583	0.0131667	2.30257
	RPL29	4	74535010	151819900	142759900	149640100	37429020	62416000	84352050	54279030	0.0177736	0.033349	2.18036
	UPF1	49	300659900	448080100	254389900	340330100	164390000	125989900	148110000	169750000	0.00128642	0.0098022	2.17549
	PUM1	5	6568597	8947894	4347602	7512603	3631200	2373899	2108899	4727299	0.0185106	0.0346364	2.17402
	IGF2BP1	20	379310000	548520300	294510000	468139800	169189900	211220000	180380000	206940000	0.00184701	0.0122143	2.15343
	RPL6	19	675300200	1011600000	870189600	795920100	353240200	302529900	591399900	371270000	0.00414824	0.0133151	2.11907
	RPL15	13	263109900	342790200	285550100	280509900	126980100	126770100	155630000	151039900	8.59461e-05	0.00164706	2.09033
	CPSF7	6	7420799	8974503	8187700	7456705	1884949	4567800	5474799	4592699	0.024126	0.0410365	2.08177
	RPL14	7	227540000	272970200	216900100	223470000	92593950	106080000	158750000	109490000	0.00129405	0.00969565	2.04921
	RPL31	8	170199900	240300000	227750100	212000000	103090000	91330020	126139900	99079040	0.000459611	0.00119481	2.024

## Sheet: Table S2 MS modifications
Accession	Description	Coverage [%]	# Protein Groups	# Unique Peptides	# Peptides	# PSMs	# AAs	MW [kDa]	calc. pI	Score MS Amanda 2.0	Score Sequest HT	# Peptides (by Search Engine): MS Amanda 2.0	# Peptides (by Search Engine): Sequest HT
Q5JSZ5	Protein PRRC2B OS=Homo sapiens OX=9606 GN=PRRC2B PE=1 SV=2	64	1	122	123	431	2229	242.8	8.34	50124.3	911.75	88	121
Sequence	Modifications	# Protein Groups	Percolator PEP (by Search Engine): Sequest HT	Master Protein Accessions	# Proteins	# PSMs	# Missed Cleavages	Theo. MH+ [Da]	Confidence (by Search Engine): MS Amanda 2.0	Confidence (by Search Engine): Sequest HT	Percolator q-Value (by Search Engine): MS Amanda 2.0	Percolator q-Value (by Search Engine): Sequest HT	Percolator PEP (by Search Engine): MS Amanda 2.0	XCorr (by Search Engine): Sequest HT	Amanda Score (by Search Engine): MS Amanda 2.0	CharmeRT Combined Score (by Search Engine): MS Amanda 2.0
GGRGFEDSRAEDKRSF	2xMethyl [R9; R14]	1	0.01348	Q5JSZ5	1	2	1	1841.89	High	High	0.006306	0.002394	0.05337	1.79	126.17	126.17
GGRGFEDSRAEDKRSFF	2xMethyl [R9; R]	1	0.006449	Q5JSZ5	1	4	2	1988.96	High	High	0.003234	0.001452	0.02194	2.67	117.52	117.52
EDSRAEDKRSF	2xMethyl [R4; R9]	1	0.03296	Q5JSZ5	1	1	0	1367.65	n/a	High		0.004247		1.75
NGTGCRSEDQNCVPPLQERKVTPIDSPPVWSPEGY	2xCarbamidomethyl [C5; C12]	1	2.47e-05	Q5JSZ5	1	1	2	3969.85	n/a	High		0.0003635		5.26
RCSPLEPDFVPDEKKPECGSW	2xCarbamidomethyl [C2; C18]	1	3.742e-10	Q5JSZ5	1	3	2	2533.15	n/a	High		0.0003635		5.17
YPHHPQML	1xOxidation [M7]	1	0.02869	Q5JSZ5	1	2	1	1038.48	High	High	0.006306	0.004133	0.05298	1.47	181.22	181.22
SMSSADSADAKRTREEGKDW	1xOxidation [M2]	1	0.001058	Q5JSZ5	1	2	0	2243	High	High	0.0008565	0.0005764	0.0005229	3.57	203.12	203.12
TMPLPRYGSGQQPL	1xOxidation [M2]	1	0.005992	Q5JSZ5	1	2	2	1560.78	High	High	0.001118	0.001452	0.001772	2.74	336.7	336.7
RPSSASPSGKPSGSAVNMGSVQGHY	1xOxidation [M18]	1	1.009e-08	Q5JSZ5	1	1	0	2461.15	n/a	High		0.0003635		5.64
HGWAPGPDYQKSSMGSMF	1xOxidation [M17]	1	0.00181	Q5JSZ5	1	2	2	1998.85	High	High	0.001037	0.00077	0.0009178	3.22	353.81	353.81
AAPRAGEQGEAMKQF	1xOxidation [M12]	1	5.982e-05	Q5JSZ5	1	4	0	1606.76	High	High	0.000854	0.0003635	0.0001824	4.66	397.32	397.32
MSDRLGQITKGKDGKSKYSTL	1xMet-loss+Acetyl [N-Term]	1	6.916e-06	Q5JSZ5	1	1	2	2224.19	n/a	High		0.0003635		5.01
MSDRLGQITKGKDGKSKY	1xMet-loss+Acetyl [N-Term]	1	1.208e-06	Q5JSZ5	1	4	1	1923.03	n/a	High		0.0003635		6.5
LEEERRKKEQAVQVPVKGRGL	1xMethyl [R19]	1	0.0003565	Q5JSZ5	1	2	1	2463.42	n/a	High		0.0003635		3.71
EEERRKKEQAVQVPVKGRGL	1xMethyl [R18]	1	0.003156	Q5JSZ5	1	2	0	2350.33	High	High	0.001197	0.001219	0.003469	3.68	158.57	158.57
FQDEHVADSENAENRPF	1xMethyl [R15]	1	4.024e-09	Q5JSZ5	1	4	1	2018.88	High	High	0.000854	0.0003635	2.55e-06	5.53	623.84	623.84
QDEHVADSENAENRPF	1xMethyl [R14]	1	6.76e-08	Q5JSZ5	1	2	0	1871.82	High	High	0.000854	0.0003635	2.507e-05	4.5	494.7	494.7
RPSSASPSGKPSGSAVNMGSVQGHY	1xMethyl [R1]	1	4.124e-05	Q5JSZ5	1	1	0	2459.17	n/a	High		0.0003635		4.68
RGGLPVSQSQEIF	1xMethyl [R1]	1	0.01653	Q5JSZ5	1	2	1	1431.76	High	High	0.001581	0.002791	0.006067	2.62	206.05	206.05
RSNKGCSEDHSGLDAKSRGPRAF	1xCarbamidomethyl [C6]	1	4.259e-05	Q5JSZ5	1	5	1	2532.21	n/a	High		0.0003635		6.3
RSNKGCSEDHSGL	1xCarbamidomethyl [C6]	1	0.0001426	Q5JSZ5	1	2	0	1446.64	High	High	0.000854	0.0003635	0.0003058	4.31	351.29	351.29
GPSDTCGSRRPTDRDYVPDSY	1xCarbamidomethyl [C6]	1	0.004259	Q5JSZ5	1	2	1	2401.05	n/a	High		0.001452		2.89
KKGDCRDSW	1xCarbamidomethyl [C5]	1	0.005325	Q5JSZ5	1	4	0	1151.53	High	High	0.001902	0.001452	0.009907	1.57	170.43	170.43
SGCSSGSGHSPY	1xCarbamidomethyl [C3]	1	0.0001086	Q5JSZ5	1	2	0	1182.45	High	High	0.000854	0.0003635	0.0003464	3.02	302.26	302.26
DSCISSQRIGQEL	1xCarbamidomethyl [C3]	1	1.804e-05	Q5JSZ5	1	2	0	1492.71	High	High	0.000854	0.0003635	0.0001493	3.6	394.23	394.23
STSPTELGSRNSSTGDGAPSSACTSDSKDPSLRPAQPVRKGASQF	1xCarbamidomethyl [C23]	1	1.749e-07	Q5JSZ5	1	1	2	4579.17	n/a	High		0.0003635		3.49
KVKRSPDEALPGGLSGCSSGSGHSPY	1xCarbamidomethyl [C17]	1	1.265e-07	Q5JSZ5	1	4	2	2630.26	n/a	High		0.0003635		6.64
GSRNSSTGDGAPSSACTSDSKDPSLRPAQPVRKGASQF	1xCarbamidomethyl [C16]	1	1.662e-08	Q5JSZ5	1	4	1	3863.83	n/a	High		0.0003635		5.28
RGRPAGGNGSGLCGGGVL	1xCarbamidomethyl [C13]; 2xMethyl [R1; R3]	1	0.00675	Q5JSZ5	1	2	1	1669.86	High	High	0.001118	0.001452	0.002377	1.6	186.19	186.19
RGRPAGGNGSGLCGGGVLGARSIY	1xCarbamidomethyl [C13]; 1xMethyl [R1]	1	8.088e-05	Q5JSZ5	1	1	2	2303.18	n/a	High		0.0003635		4.48
DKKAQADFDSCISSQRIGQEL	1xCarbamidomethyl [C11]	1	1.736e-05	Q5JSZ5	1	1	1	2396.15	n/a	High		0.0003635		6.49
GRALPPRLSNCGY	1xCarbamidomethyl [C11]	1	0.003421	Q5JSZ5	1	11	2	1460.74	High	High	0.001118	0.001219	0.002221	2.95	233.6	233.6
CLEQGDVTVPGSSLGTEIW	1xCarbamidomethyl [C1]	1	0.0009538	Q5JSZ5	1	2	2	2047.96	High	High	0.001118	0.0005764	0.001586	2.56	254.87	254.87
SDRLGQITKGKDGKSKY	1xAcetyl [N-Term]	1		Q5JSZ5	1	4	1	1923.03	High	n/a	0.000854		4.99e-05		436.42	436.42
SDRLGQITKGKDGKSKYSTL	1xAcetyl [N-Term]	1		Q5JSZ5	1	1	2	2224.19	High	n/a	0.000854		0.0001174		382.13	382.13
QQAAAAQQIPISLHTSLQAQAQL		1	0.001476	Q5JSZ5	1	1	2	2416.29	n/a	High		0.0005764		5.14
QPVYPPPSHPQRTF		1	4.601e-05	Q5JSZ5	1	4	1	1650.84	High	High	0.0008565	0.0003635	0.0004455	3.79	279.9	279.9
QQAAAAQQIPISL		1	0.002306	Q5JSZ5	1	4	0	1338.74	High	High	0.001037	0.00077	0.00104	3.01	270.3	270.3
QQAAAAQQIPISLHTSL		1	0.001036	Q5JSZ5	1	2	1	1776.96	High	High	0.001118	0.0005764	0.001405	2.44	248.91	248.91
QNSSDHANEEWETASESSDF		1	3.593e-07	Q5JSZ5	1	4	1	2269.88	High	High	0.000854	0.0003635	2.139e-05	7.04	498.06	498.06
QMNDQDGKENRLGL		1	7.944e-06	Q5JSZ5	1	4	1	1617.76	High	High	0.000854	0.0003635	5.732e-05	3.92	374.92	374.92
QMNDQDGKENRL		1	0.0004891	Q5JSZ5	1	4	0	1447.66	High	High	0.0008565	0.0003635	0.0004288	3.31	298.1	298.1
QRQQQQQQQEQLY		1	8.759e-05	Q5JSZ5	1	2	1	1732.84	High	High	0.000854	0.0003635	0.0002899	4.93	321.35	321.35
QSKGYPLPHPKSSDTL		1	0.001668	Q5JSZ5	1	5	2	1754.91	High	High	0.001197	0.0005764	0.002917	3.97	218.89	218.89
QSKSPGSSWQEY		1	0.0002337	Q5JSZ5	1	2	1	1383.62	High	High	0.0008565	0.0003635	0.0008687	3.46	264.56	264.56
QKSLPPRF		3	0.03894	Q5JSZ5; Q9Y520; P48634	3	1	1	972.563	Medium	High	0.01446	0.005098	0.1379	1.88	89.59	89.59
QDALASNAGLTQSIPIL		1	0.0002769	Q5JSZ5	1	2	2	1711.92	High	High	0.0008565	0.0003635	0.0005617	3.42	333.71	333.71
QKPTQSISQENTNSVPGGPKSW		1	1.596e-07	Q5JSZ5	1	1	0	2370.17	n/a	High		0.0003635		6.92
QDEHVADSENAENRPF		1	3.835e-08	Q5JSZ5	1	4	0	1857.8	High	High	0.000854	0.0003635	2.018e-05	4.35	540.13	540.13
REGGGRHIISATSL		1	0.01344	Q5JSZ5	1	3	0	1453.79	High	High	0.001727	0.002394	0.00779	3.34	160.06	160.06
VSKESPHWQSKSPGSSWQEY		1	2.483e-09	Q5JSZ5	1	4	2	2334.08	High	High	0.000854	0.0003635	6.406e-06	5.83	619.9	619.9
VSKESPHWQSKSPGSSW		1	4.919e-08	Q5JSZ5	1	2	1	1913.91	High	High	0.000854	0.0003635	1.282e-05	6.35	618.78	618.78
VSKESPHW		1	0.0159	Q5JSZ5	1	2	0	969.479	High	High	0.002918	0.002791	0.01828	2.18	198.45	198.45
MDPRITPTRTPVDFYPSAL		1	0.02158	Q5JSZ5	1	2	2	2177.11	High	High	0.004785	0.003093	0.0369	1.86	187.57	187.57
VYEGQLSQAAGL		1	0.0004865	Q5JSZ5	1	2	2	1235.63	High	High	0.001118	0.0003635	0.001649	3.84	266.08	266.08
MKPMMPQESL		1	0.0006143	Q5JSZ5	1	2	0	1191.56	High	High	0.001037	0.0003635	0.001033	2.26	237.68	237.68
MHPSLSPPSTMIL		1	0.0006388	Q5JSZ5	1	2	1	1410.71	High	High	0.001037	0.0003635	0.00135	3.27	229	229
NSWDPRRQRQL		1	0.0114	Q5JSZ5	1	2	1	1455.76	High	High	0.003699	0.002273	0.02492	1.96	134.12	134.12
VQQAKQRVDEKPSLGAVKL		1	3.333e-07	Q5JSZ5	1	6	1	2094.2	High	High	0.000854	0.0003635	2.497e-05	6.91	574.03	574.03
NGKPVGHEGGLRGSSRLL		1	0.00191	Q5JSZ5	1	4	2	1834	High	High	0.001037	0.00077	0.001245	3.49	154.2	154.2
SSQRPVVDRQSRKL		1	0.0007491	Q5JSZ5	1	2	0	1655.93	High	High	0.001197	0.0005764	0.00287	3.72	93.09	93.09
SSQRPVVDRQSRKLEPGGF		1	0.006479	Q5JSZ5	1	3	1	2143.14	High	High	0.001118	0.001452	0.001415	2.42	354.18	354.18
SVGAPRRIPPPGSQPPVL		1	0.00968	Q5JSZ5	1	4	0	1825.04	High	High	0.002065	0.002142	0.01194	2.34	209.75	209.75
SYGPGPSLRPQNVTSW		1	1.988e-06	Q5JSZ5	1	2	2	1745.86	High	High	0.000854	0.0003635	0.0001758	5.3	434.48	434.48
SPMSFPTADLTL		1	0.03643	Q5JSZ5	1	2	2	1279.62	High	High	0.002398	0.00484	0.01333	2.42	220	220
TLKMESARKAW		1	0.003493	Q5JSZ5	1	2	1	1320.71	High	High	0.001197	0.001393	0.004259	3.35	157.64	157.64
TMPLPRYGSGQQPL		1	0.001684	Q5JSZ5	1	2	2	1544.79	High	High	0.001118	0.0005764	0.002043	2.48	326.32	326.32
SASLGRAGGVSAQRDLF		1	8.889e-05	Q5JSZ5	1	2	2	1691.88	High	High	0.000854	0.0003635	0.0003108	4.46	414.88	414.88
SAESRESSATSSQRSSPY		1	6.331e-06	Q5JSZ5	1	2	0	1916.86	High	High	0.000854	0.0003635	4.335e-05	6.05	497.42	497.42
SEKLKFSDDEEEEEVVKDGRPKW		1	4.511e-10	Q5JSZ5	1	2	2	2779.34	n/a	High		0.0003635		8.55
SERRERREGPGSEPDSQVDGGL		1	0.0009185	Q5JSZ5	1	1	0	2413.15	n/a	High		0.0005764		3.68
SERRERREGPGSEPDSQVDGGLSGASL		1	0.0007718	Q5JSZ5	1	1	1	2828.35	n/a	High		0.0005764		2.73
SERRERREGPGSEPDSQVDGGLSGASLGEKKEL		1	6.783e-08	Q5JSZ5	1	3	2	3512.73	n/a	High		0.0003635		7.18
RPSSASPSGKPSGSAVNMGSVQGHY		1	1.433e-11	Q5JSZ5	1	3	0	2445.16	n/a	High		0.0003635		4.86
RQERESL		1	0.02669	Q5JSZ5	1	1	0	917.48	Medium	High	0.02722	0.00352	0.2997	1.29	134.48	134.48
RQFQMNDQDGKENRLGL		1	8.437e-05	Q5JSZ5	1	2	2	2048.99	High	High	0.0008565	0.0003635	0.0004895	4.27	287.09	287.09
RQLVERAPRPTIINAENL		1	0.05526	Q5JSZ5	1	2	1	2090.18	High	High	0.004785	0.00688	0.03656	2.46	137.49	137.49
RQQSIEDKEDKPPPRQKF		1	2.359e-09	Q5JSZ5	1	14	0	2226.16	High	High	0.000854	0.0003635	9.755e-07	3.74	600.79	600.79
SLPPGSASGPTGSPVVKLQDAL		1	0.0007862	Q5JSZ5	1	2	2	2078.11	n/a	High		0.0005764		3.2
SMSSADSADAKRTREEGKDW		1	0.0009857	Q5JSZ5	1	6	0	2227	High	High	0.0008565	0.0005764	0.0006526	2.89	258.98	258.98
SFSPEEFPTL		1	0.01471	Q5JSZ5	1	2	2	1153.54	High	High	0.001727	0.00273	0.008784	2.03	233.34	233.34
SGASLGEKKEL		1	0.001792	Q5JSZ5	1	2	1	1118.61	High	High	0.001118	0.00077	0.001477	2.66	233.39	233.39
SGGTALKPPY		1	0.001666	Q5JSZ5	1	2	1	990.525	High	High	0.001037	0.0005764	0.001047	2.69	243.23	243.23
VERAPRPTIINAENL		1	0.02846	Q5JSZ5	1	2	0	1692.94	High	High	0.001902	0.003991	0.01041	3.06	192.03	192.03
ESSSQALPVQAPANDSW		1	0.0001977	Q5JSZ5	1	3	1	1786.82	High	High	0.000854	0.0003635	0.0003894	4.18	304.19	304.19
FQDEHVADSENAENRPF		1	9.25e-08	Q5JSZ5	1	6	1	2004.87	High	High	0.000854	0.0003635	4.979e-06	5.52	563.08	563.08
EERGEEYLSAF		1	0.01348	Q5JSZ5	1	2	2	1329.6	High	High	0.001197	0.002394	0.003243	2.7	228.32	228.32
EKIKQELGEESTRL		1	8.384e-05	Q5JSZ5	1	2	1	1659.89	High	High	0.0008565	0.0003635	0.0005125	4.02	308.34	308.34
EELPKRRRQRGSENGNEGSLL		1	0.04014	Q5JSZ5	1	1	2	2425.27	n/a	High		0.005098		2.58
EEERRKKEQAVQVPVKGRGL		1	0.0005554	Q5JSZ5	1	8	0	2336.32	High	High	0.0008565	0.0003635	0.0004528	3.83	300.45	300.45
EEEEKPDKAW		1	0.0002779	Q5JSZ5	1	2	0	1260.57	High	High	0.0008565	0.0003635	0.0008493	3.41	291.27	291.27
EDKGPGHATF		1	0.004103	Q5JSZ5	1	2	0	1058.49	High	High	0.001118	0.001393	0.001551	2.73	265.26	265.26
EMVKPQSGSPY		1	0.004069	Q5JSZ5	1	2	0	1222.58	High	High	0.001037	0.001393	0.001307	2.88	257.5	257.5
GLRGGLPVSQSQEIF		1	0.0007516	Q5JSZ5	1	4	2	1587.85	High	High	0.001037	0.0005764	0.0009796	3.56	276.75	276.75
GREATKFEEEEKPDKAW		1	6.736e-08	Q5JSZ5	1	10	1	2049.99	High	High	0.000854	0.0003635	6.73e-06	6.26	657.56	657.56
GRAGGVSAQRDLFEERGEEY		1	9.08e-06	Q5JSZ5	1	6	2	2226.05	High	High	0.000854	0.0003635	6.271e-05	3.02	462.12	462.12
GRAGGVSAQRDLF		1	0.0007384	Q5JSZ5	1	4	1	1333.7	High	High	0.0008565	0.0005764	0.0006829	2.35	343.45	343.45
GPGPSLRPQNVTSW		1	0.0003473	Q5JSZ5	1	2	1	1495.77	High	High	0.0008565	0.0003635	0.0006028	4.12	285.86	285.86
GPEEEPHLL		1	0.004672	Q5JSZ5	1	2	1	1020.5	High	High	0.001197	0.001452	0.003376	2.27	187.7	187.7
GFDPRW		1	0.03743	Q5JSZ5	1	1	1	777.368	Medium	High	0.01363	0.005098	0.1255	1.46	127.87	127.87
GASQMLDSQLPQL		1	0.0005355	Q5JSZ5	1	2	2	1387.69	High	High	0.001037	0.0003635	0.0009719	2.71	273.85	273.85
GEKPVRPGGGDTSPRYESQQNGTPL		1	0.001877	Q5JSZ5	1	1	1	2627.28	n/a	High		0.00077		5.08
GEKPVRPGGGDTSPRY		1	0.000223	Q5JSZ5	1	2	0	1672.84	High	High	0.0008565	0.0003635	0.0006194	2.62	266.47	266.47
AMDMRVRNESSF		1	0.0009676	Q5JSZ5	1	4	0	1442.65	High	High	0.001037	0.0005764	0.001242	3.05	230.14	230.14
ALERAAHASADLPEASSKKAEKEAKL		1	3.241e-09	Q5JSZ5	1	6	2	2721.45	n/a	High		0.0003635		6.43
ANKQDQQDPKSSSATASQPPESLPQPGLQKSVSNL		1	1.069e-05	Q5JSZ5	1	1	2	3662.83	n/a	High		0.0003635		5.67
ADSKQNVPSGGPVPSPQTY		1	1.07e-06	Q5JSZ5	1	4	0	1928.93	High	High	0.000854	0.0003635	3.682e-05	4.32	531.25	531.25
AEAVGASRVVRKAPDPQPPPRKL		1	0.01206	Q5JSZ5	1	5	0	2439.39	n/a	High		0.002394		1.4
AAPRAGEQGEAMKQF		1	2.442e-05	Q5JSZ5	1	6	0	1590.77	High	High	0.000854	0.0003635	0.0002635	4.67	323.84	323.84
AGLHEEVDYSEKL		1	0.004354	Q5JSZ5	1	2	2	1489.72	High	High	0.001118	0.001452	0.001665	2.52	187.18	187.18
DVSHQPETADTAHGVERETPREGTAF		1	1.536e-08	Q5JSZ5	1	4	0	2837.31	n/a	High		0.0003635		5.78
ASQPRLVPQTIPQQQSY		1	3.163e-05	Q5JSZ5	1	6	1	1941.02	High	High	0.000854	0.0003635	0.0001935	4.33	417.92	417.92
ASNAGLTQSIPIL		1	0.0004928	Q5JSZ5	1	2	1	1284.72	High	High	0.0008565	0.0003635	0.0006842	3	267.82	267.82
LFPPQENVQDAGAPGGHTQNL		1	4.848e-07	Q5JSZ5	1	6	2	2190.06	n/a	High		0.0003635		3.9
LEEERRKKEQAVQVPVKGRGL		1	7.089e-05	Q5JSZ5	1	6	1	2449.4	n/a	High		0.0003635		4.19
IFIDEEQAF		1	0.008364	Q5JSZ5	1	6	1	1111.53	High	High	0.001727	0.001796	0.007691	2.57	173.03	173.03
KVEDKEKELEKIKQELGEESTRL		1	3.851e-10	Q5JSZ5	1	5	2	2758.48	n/a	High		0.0003635		6.42
KVKRSPDEALPGGL		1	7.964e-05	Q5JSZ5	1	4	1	1466.83	High	High	0.000854	0.0003635	0.0002178	3.4	355.15	355.15
ILPQSIQLPPGQSL		1	0.0003609	Q5JSZ5	1	22	2	1490.86	High	High	0.0008565	0.0003635	0.0005798	2.72	301.2	301.2
KAAGGQDKAGKEKGVLDLSY		1	1.177e-05	Q5JSZ5	1	4	2	2035.08	High	High	0.000854	0.0003635	0.0002149	5.57	440.31	440.31
KAAGGQDKAGKEKGVL		1	0.0003404	Q5JSZ5	1	2	0	1556.88	High	High	0.0008565	0.0003635	0.0006844	4.37	200.25	200.25
HPPTYHDMLPAF		1	0.00265	Q5JSZ5	1	2	2	1425.66	High	High	0.001118	0.00077	0.001476	2.36	179.39	179.39
HTSLQAQAQL		1	0.01281	Q5JSZ5	1	2	1	1096.57	High	High	0.001581	0.002394	0.006713	2.57	178.21	178.21
HGWAPGPDYQKSSMGSMF		1	5.075e-08	Q5JSZ5	1	5	2	1982.85	High	High	0.000854	0.0003635	1.854e-05	6.03	576.21	576.21
GVSPKDSDF		1	0.01788	Q5JSZ5	1	3	0	951.442	High	High	0.003699	0.002791	0.02389	2.38	195.07	195.07
HFADSKQNVPSGGPVPSPQTY		1	1.986e-10	Q5JSZ5	1	5	1	2213.06	n/a	High		0.0003635		5.43
KPPYSAFPGMQPL		1	9.661e-05	Q5JSZ5	1	11	2	1432.73	High	High	0.0008565	0.0003635	0.000657	2.27	261.77	261.77
KMQHWQPVYPPPSHPQRTF		1	0.0006219	Q5JSZ5	1	5	2	2361.17	High	High	0.0008565	0.0003635	0.0006096	5.52	390.21	390.21
KSSQGDSGVDL		1	0.002352	Q5JSZ5	1	2	0	1092.52	High	High	0.001197	0.00077	0.003071	3	207.99	207.99
KSSQGDSGVDLSAESRESSATSSQRSSPY		1	4.569e-07	Q5JSZ5	1	1	1	2990.36	n/a	High		0.0003635		3.24
KFSDDEEEEEVVKDGRPKW		1	9.551e-08	Q5JSZ5	1	4	1	2322.09	High	High	0.000854	0.0003635	1.725e-05	7.79	601.05	601.05
KFSDDEEEEEVVKDGRPKWNSW		1	8.245e-05	Q5JSZ5	1	1	2	2709.24	n/a	High		0.0003635		4.79
KGKSVDAIRSSVIPRHGL		1	0.0004223	Q5JSZ5	1	6	0	1920.11	High	High	0.0008565	0.0003635	0.0005851	2.86	266.23	266.23

## Sheet: Table S3 RNA-seq Basal vs EBSS
Full Data		raw data							normalized data							DESeq2 Statistics										up DEGs	Gene ID	baseMean	FC (EBSS/Basal)	log2FC (EBSS/basal)	pvalue	padj	Gene type
	Gene ID	NT_Basal_1	NT_Basal_2	NT_Basal_3	NT_EBSS_1	NT_EBSS_2	NT_EBSS_3	NT_EBSS_4	NT_Basal_1	NT_Basal_2	NT_Basal_3	NT_EBSS_1	NT_EBSS_2	NT_EBSS_3	NT_EBSS_4	baseMean	FC (EBSS/Basal)	log2FC (EBSS/basal)	pvalue	padj	Gene type						A4GALT	90.214	1.56235	0.643713	0.00626682	0.0165539	protein_coding
	A1BG-AS1	446	483	383	380	225	441	247	419.619	450.707	414.154	304.681	306.26	358.756	318.658	393.475	0.753265	-0.40877	0.00197284	0.00600237	lncRNA						AANAT	15.6709	2.19958	1.13723	0.011591	0.0280706	protein_coding
	A2M-AS1	18	15	15	46	30	48	24	16.9353	13.9971	16.2201	36.8825	40.8347	39.0482	30.9627	27.9896	2.35795	1.23753	7.18853e-05	0.000302082	lncRNA						AARS1	8513.22	1.33609	0.418017	4.65897e-11	5.47448e-10	protein_coding
	A4GALT	74	58	83	138	97	130	74	69.6229	54.1222	89.7513	110.647	132.032	105.756	95.4683	90.214	1.56235	0.643713	0.00626682	0.0165539	protein_coding						AASDH	1448.4	1.49871	0.583719	9.40268e-06	4.72436e-05	protein_coding
	AAAS	3162	3147	3065	2033	1473	2152	1410	2974.97	2936.6	3314.31	1630.05	2004.98	1750.66	1819.06	2491.79	0.585203	-0.77299	6.46004e-13	9.80892e-12	protein_coding						AATK	224.277	1.64305	0.716372	1.43643e-05	6.97018e-05	protein_coding
	AACS	1289	1242	1192	1393	871	1294	825	1212.76	1158.96	1288.96	1116.9	1185.57	1052.68	1064.34	1186.99	0.905204	-0.143685	0.178003	0.277323	protein_coding						ABCA1	92.8151	2.68421	1.4245	8.21912e-06	4.17906e-05	protein_coding
	AADAT	501	555	526	541	330	613	407	471.366	517.894	568.785	433.77	449.182	498.679	525.076	490.333	0.917765	-0.123804	0.288968	0.405369	protein_coding						ABCA10	16.2541	4.07543	2.02695	1.7848e-05	8.50378e-05	protein_coding
	AAGAB	5339	5428	4151	4063	2310	3466	2397	5023.2	5065.09	4488.65	3257.69	3144.27	2819.61	3092.4	3914.47	0.633445	-0.658708	7.29976e-10	7.30149e-09	protein_coding						ABCA12	25.595	3.61433	1.85373	8.83978e-06	4.46551e-05	protein_coding
	AAK1	1337	1234	852	1170	488	992	772	1257.92	1151.5	921.302	938.098	664.244	806.997	995.967	954.981	0.766943	-0.382808	0.0219183	0.0484527	protein_coding						ABCA2	1281.52	1.26072	0.334251	0.0273144	0.0586323	protein_coding
	AAMDC	526	541	498	509	438	571	354	494.887	504.83	538.508	408.113	596.187	464.511	456.7	526.502	0.935525	-0.0961516	0.466437	0.581045	protein_coding						ABCA5	496.145	1.47339	0.559138	0.000463959	0.00164046	protein_coding
	AAMP	9448	9491	8384	5813	4347	5882	3940	8889.15	8856.45	9065.96	4660.82	5916.95	4785.04	5083.04	7078.02	0.571646	-0.806806	3.5586e-16	8.22071e-15	protein_coding						ABCA8	29.4024	3.51683	1.81428	8.87662e-06	4.48305e-05	protein_coding
	AANAT	12	5	10	23	20	23	11	11.2902	4.66571	10.8134	18.4412	27.2231	18.7106	14.1912	15.6709	2.19958	1.13723	0.011591	0.0280706	protein_coding						ABCB4	49.4421	1.74659	0.804537	0.00182774	0.00561119	protein_coding
	AAR2	3251	3112	2574	3745	2437	3547	2587	3058.7	2903.94	2783.37	3002.72	3317.14	2885.5	3337.52	3063.09	1.07489	0.104194	0.313492	0.431713	protein_coding						ABCC8	192.923	2.18335	1.12654	1.02429e-08	8.55401e-08	protein_coding
	AARD	21	12	14	28	22	33	15	19.7578	11.1977	15.1388	22.4502	29.9454	26.8457	19.3517	18.1795	1.60182	0.679715	0.0514568	0.100353	protein_coding						ABCC9	35.4893	1.87943	0.910297	0.0093209	0.0232742	protein_coding
	AARS1	7910	7911	6962	13227	7160	11818	7634	7442.12	7382.08	7528.3	10605.3	9745.88	9614	9848.72	8513.22	1.33609	0.418017	4.65897e-11	5.47448e-10	protein_coding						ABCG1	119.408	1.70531	0.770031	0.00498887	0.0135315	protein_coding
	AARS2	3145	3138	2897	2155	1334	2245	1276	2958.97	2928.2	3132.64	1727.86	1815.78	1826.32	1646.18	2316.62	0.58362	-0.776899	6.69221e-22	2.92194e-20	protein_coding						ABCG4	93.0527	1.48709	0.572493	0.00294909	0.00856167	protein_coding
	AARSD1	322	329	382	229	176	267	190	302.954	307.004	413.072	183.611	239.564	217.206	245.121	309.97	0.646684	-0.628866	4.2606e-05	0.000188489	protein_coding						ABHD1	58.4455	1.78562	0.836423	0.000568038	0.00196909	protein_coding
	AASDH	1085	1315	1107	2226	1251	1960	1397	1020.82	1227.08	1197.04	1784.79	1702.81	1594.47	1802.29	1448.4	1.49871	0.583719	9.40268e-06	4.72436e-05	protein_coding						ABHD13	878.758	1.46166	0.547608	0.000101086	0.000411084	protein_coding
	AASDHPPT	5862	6290	4799	4481	2359	3597	2360	5515.26	5869.46	5189.36	3592.84	3210.97	2926.18	3044.67	4215.12	0.578135	-0.790523	2.62206e-13	4.17723e-12	protein_coding						ABHD14A	369.761	1.37893	0.463552	0.00253892	0.00748971	protein_coding
	AASS	1721	1811	1227	1507	616	1418	897	1619.2	1689.92	1326.81	1208.3	838.473	1153.55	1157.23	1271.73	0.705666	-0.502944	0.000609563	0.00210024	protein_coding						ABHD3	1459.86	1.2976	0.375846	8.9046e-05	0.000366799	protein_coding
	AATF	4176	3708	3515	3164	1994	2704	1850	3928.99	3460.09	3800.91	2536.87	2714.15	2199.72	2386.71	3106.9	0.659111	-0.601408	2.0914e-07	1.40081e-06	protein_coding						ABHD4	721.188	1.2207	0.287708	0.00117916	0.00379266	protein_coding
	AATK	159	167	185	329	233	353	184	149.595	155.835	200.048	263.79	317.15	287.167	237.381	224.277	1.64305	0.716372	1.43643e-05	6.97018e-05	protein_coding						ABHD8	295.472	2.34028	1.22668	2.21413e-10	2.37858e-09	protein_coding
	ABAT	399	492	377	336	156	324	215	375.399	459.106	407.666	269.403	212.34	263.576	277.374	310.353	0.619014	-0.691956	3.62301e-06	1.96258e-05	protein_coding						ABI3BP	84.2248	3.18359	1.67065	3.18184e-13	5.01963e-12	protein_coding
	ABCA1	51	79	36	206	68	231	99	47.9833	73.7182	38.9283	165.169	92.5587	187.92	127.721	92.8151	2.68421	1.4245	8.21912e-06	4.17906e-05	protein_coding						ABLIM3	49.0236	2.34824	1.23158	0.000182206	0.000704486	protein_coding
	ABCA10	5	5	9	24	13	36	28	4.70425	4.66571	9.73207	19.243	17.695	29.2862	36.1232	16.2541	4.07543	2.02695	1.7848e-05	8.50378e-05	protein_coding						ABRAXAS1	818.296	1.58377	0.663363	1.02355e-07	7.25514e-07	protein_coding
	ABCA11P	55	56	55	35	28	33	18	51.7467	52.2559	59.4738	28.0628	38.1124	26.8457	23.222	45.2128	0.528866	-0.919026	0.000146166	0.000575289	transcribed_processed_pseudogene						ABTB1	308.992	1.99509	0.996454	4.21954e-07	2.68847e-06	protein_coding
	ABCA12	7	12	7	62	10	34	22	6.58595	11.1977	7.56939	49.7112	13.6116	27.6592	28.3825	25.595	3.61433	1.85373	8.83978e-06	4.46551e-05	protein_coding						ACAD10	920.778	1.41034	0.496042	8.74214e-10	8.63343e-09	protein_coding
	ABCA15P	18	20	15	3	7	7	4	16.9353	18.6628	16.2201	2.40538	9.5281	5.69453	5.16045	10.3756	0.311575	-1.68235	0.000504796	0.00176557	lncRNA						ACBD3	5700.01	1.22143	0.288577	0.02215	0.0488981	protein_coding
	ABCA17P	24	15	24	20	20	35	17	22.5804	13.9971	25.9522	16.0359	27.2231	28.4727	21.9319	21.4166	1.12231	0.166472	0.618135	0.716138	transcribed_unitary_pseudogene						ACBD4	266.279	1.56016	0.641698	0.000408674	0.00146293	protein_coding
	ABCA2	1142	1300	1104	1929	886	2142	1046	1074.45	1213.08	1193.8	1546.66	1205.98	1742.53	1349.46	1281.52	1.26072	0.334251	0.0273144	0.0586323	protein_coding						ACBD7	1100.6	2.04293	1.03064	3.52168e-25	2.06445e-23	protein_coding
	ABCA3	2241	2387	1865	3129	1442	2229	1448	2108.44	2227.41	2016.7	2508.81	1962.79	1813.3	1868.08	2163.04	0.962992	-0.0544046	0.68457	0.770159	protein_coding						ACCS	172.294	1.45393	0.539958	0.0215574	0.0477655	protein_coding
	ABCA5	340	509	376	660	361	903	466	319.889	474.969	406.584	529.184	491.378	734.595	601.193	496.145	1.47339	0.559138	0.000463959	0.00164046	protein_coding						ACHE	145.031	1.84681	0.885036	2.1517e-05	0.000100919	protein_coding
	ABCA7	576	689	589	703	424	916	501	541.929	642.934	636.91	563.661	577.13	745.17	646.346	647.088	1.04352	0.0614564	0.683951	0.769925	protein_coding						ACKR2	17.0634	1.98022	0.985658	0.0123116	0.0295875	protein_coding
	ABCA8	9	19	5	48	19	66	23	8.46765	17.7297	5.4067	38.4861	25.862	53.6913	29.6726	29.4024	3.51683	1.81428	8.87662e-06	4.48305e-05	protein_coding						ACSF2	753.997	1.4625	0.548432	0.000104268	0.000423043	protein_coding
	ABCB1	765	864	540	1203	496	969	633	719.75	806.234	583.924	964.557	675.134	788.286	816.641	714.977	1.15455	0.207327	0.132178	0.218137	protein_coding						ACTA2	654.83	3.3272	1.73431	3.54882e-24	1.88598e-22	protein_coding
	ABCB10	3887	3823	3153	4931	2592	3741	2416	3657.08	3567.4	3409.47	3953.64	3528.12	3043.32	3116.91	3479.71	0.962265	-0.0554945	0.629329	0.725489	protein_coding						ACVR2B	3224.92	1.25385	0.326368	0.0377884	0.0773446	protein_coding
	ABCB4	42	40	40	91	36	97	59	39.5157	37.3257	43.2536	72.9632	49.0016	78.91	76.1167	49.4421	1.74659	0.804537	0.00182774	0.00561119	protein_coding						ACYP1	809.188	2.26966	1.18248	4.31042e-10	4.44017e-09	protein_coding
	ABCB6	167	140	164	97	86	137	86	157.122	130.64	177.34	77.7739	117.059	111.45	110.95	144.379	0.669836	-0.57812	0.00957301	0.023825	protein_coding						ACYP2	252.497	2.38012	1.25104	6.64971e-15	1.29338e-13	protein_coding
	ABCB7	2257	2381	1768	2242	1193	1950	1293	2123.5	2221.81	1911.81	1797.62	1623.86	1586.33	1668.12	1874.48	0.800231	-0.321512	0.00482864	0.0131545	protein_coding						ADAL	826.034	1.23644	0.306197	0.0289534	0.0617286	protein_coding
	ABCB8	1961	1861	1779	874	617	1071	529	1845.01	1736.58	1923.71	700.767	839.834	871.264	682.47	1295.49	0.421671	-1.24581	4.43023e-22	1.96282e-20	protein_coding						ADAM12	27.1801	1.61039	0.687407	0.0256937	0.0556472	protein_coding
	ABCB9	561	537	539	531	335	598	343	527.817	501.097	582.843	425.752	455.987	486.476	442.509	489.684	0.843536	-0.245478	0.0244386	0.0532908	protein_coding						ADAMTS10	106.289	2.63103	1.39563	4.57673e-08	3.45968e-07	protein_coding
	ABCC1	2882	2883	2386	2985	1301	2457	1627	2711.53	2690.25	2580.08	2393.35	1770.86	1998.78	2099.01	2363.75	0.776839	-0.364313	0.00281961	0.00822209	protein_coding						ADAMTS13	317.95	1.73246	0.792826	7.1586e-05	0.000301065	protein_coding
	ABCC10	1241	1221	1113	1238	653	1405	816	1167.59	1139.37	1203.53	992.62	888.835	1142.97	1052.73	1125.54	0.871919	-0.197733	0.13761	0.225458	protein_coding						ADAMTS2	206.35	1.41363	0.4994	0.00234039	0.00697543	protein_coding
	ABCC11	30	27	21	32	10	21	11	28.2255	25.1948	22.7082	25.6574	13.6116	17.0836	14.1912	19.0647	0.713938	-0.486129	0.145516	0.235895	protein_coding						ADAMTS8	40.0627	3.00839	1.58899	5.60372e-07	3.4963e-06	protein_coding
	ABCC2	41	42	39	54	29	64	56	38.5748	39.1919	42.1723	43.2968	39.4735	52.0643	72.2463	51.4972	1.28898	0.366224	0.164109	0.260007	protein_coding						ADAMTSL1	23.5738	1.75017	0.807496	0.0153802	0.0357378	protein_coding
	ABCC4	2151	2191	1530	1935	729	1501	1018	2023.77	2044.51	1654.45	1551.47	992.283	1221.07	1313.33	1525.07	0.666222	-0.585925	3.23508e-05	0.000146982	protein_coding						ADCY5	98.3507	1.66812	0.738221	3.82609e-05	0.000170702	protein_coding
	ABCC5	2264	2269	1629	1890	1063	2402	1463	2130.08	2117.3	1761.5	1515.39	1446.91	1954.04	1887.43	1835.52	0.849283	-0.235683	0.0784036	0.14245	protein_coding						ADCY6	2406.42	1.59815	0.6764	2.09483e-15	4.35629e-14	protein_coding
	ABCC6	87	125	108	112	66	175	72	81.8539	116.643	116.785	89.8008	89.8363	142.363	92.8881	99.1742	0.995004	-0.00722586	0.974089	0.982728	protein_coding						ADCY7	229.985	1.78527	0.836141	3.18655e-10	3.34135e-09	protein_coding
	ABCC6P1	26	34	42	63	34	76	30	24.4621	31.7268	45.4163	50.513	46.2793	61.8264	38.7034	39.8697	1.48586	0.571299	0.0330762	0.0690493	lncRNA						ADGRA2	664.837	1.67375	0.743085	2.5942e-11	3.16126e-10	protein_coding
	ABCC6P2	14	26	22	34	23	47	27	13.1719	24.2617	23.7895	27.261	31.3066	38.2347	34.833	26.0525	1.61732	0.693604	0.0447512	0.0892606	transcribed_unprocessed_pseudogene						ADGRB1	77.0345	2.56668	1.3599	4.76371e-10	4.88083e-09	protein_coding
	ABCC8	119	133	105	274	168	417	176	111.961	124.108	113.541	219.691	228.674	339.232	227.06	192.923	2.18335	1.12654	1.02429e-08	8.55401e-08	protein_coding						ADGRB2	1124.16	1.57735	0.657503	3.72445e-07	2.39624e-06	protein_coding
	ABCC9	24	44	14	57	34	72	37	22.5804	41.0582	15.1388	45.7022	46.2793	58.5724	47.7342	35.4893	1.87943	0.910297	0.0093209	0.0232742	protein_coding						ADGRD1	16.9118	2.54785	1.34928	0.00383152	0.0107455	protein_coding
	ABCD1	353	277	263	339	188	361	209	332.12	258.48	284.393	271.808	255.897	293.675	269.634	285.836	0.93681	-0.094171	0.526545	0.636153	protein_coding						ADGRE1	19.7938	2.50022	1.32205	0.00084843	0.00283102	protein_coding
	ABCD2	47	40	30	23	15	54	23	44.2199	37.3257	32.4402	18.4412	20.4174	43.9293	29.6726	27.7418	0.745844	-0.423054	0.217458	0.324545	protein_coding						ADGRE5	472.126	1.24479	0.315901	0.00560903	0.0150066	protein_coding
	ABCD3	5455	5728	4180	3359	1710	2914	1690	5132.34	5345.03	4520.01	2693.22	2327.58	2370.55	2180.29	3582.37	0.478912	-1.06217	4.27745e-22	1.89913e-20	protein_coding						ADGRF5	16.0035	7.82101	2.96735	9.17713e-08	6.58033e-07	protein_coding
	ABCD4	1761	2024	1989	2184	1802	2783	1515	1656.84	1888.68	2150.79	1751.12	2452.8	2263.98	1954.52	2092.03	1.10866	0.148817	0.264901	0.378854	protein_coding						ADGRG2	96.2343	2.54027	1.34498	2.55744e-10	2.72099e-09	protein_coding
	ABCE1	12073	11892	8947	7395	3747	6531	4868	11358.9	11096.9	9674.76	5929.26	5100.25	5313	6280.27	8146.26	0.528052	-0.921248	8.77768e-14	1.48973e-12	protein_coding						ADM	258.16	1.25263	0.324966	0.0274312	0.0588366	protein_coding
	ABCF1	8231	7422	6085	4510	2844	4019	3213	7744.13	6925.78	6579.96	3616.09	3871.13	3269.48	4145.13	5493.65	0.525698	-0.927695	3.63022e-15	7.28989e-14	protein_coding						ADM2	96.2227	4.34277	2.11861	5.81187e-16	1.30395e-14	protein_coding
	ABCF2	11340	10275	8855	5705	3519	5213	3840	10669.2	9588.03	9575.27	4574.23	4789.91	4240.8	4954.03	7280.82	0.466427	-1.10028	1.5262e-26	9.94394e-25	protein_coding						ADNP2	2590.1	1.20443	0.26835	0.0123297	0.0296243	protein_coding
	ABCF3	1647	1556	1418	869	570	1021	574	1549.58	1451.97	1533.34	696.758	775.859	830.589	740.525	1151.31	0.503427	-0.990145	1.81852e-18	5.5465e-17	protein_coding						ADO	2561.78	1.71975	0.782199	3.08713e-20	1.12793e-18	protein_coding
	ABCG1	69	126	80	223	95	177	123	64.9186	117.576	86.5073	178.8	129.31	143.99	158.684	119.408	1.70531	0.770031	0.00498887	0.0135315	protein_coding						ADPRM	609.085	3.34207	1.74074	2.13148e-20	7.98168e-19	protein_coding
	ABCG2	196	272	201	82	36	58	21	184.407	253.814	217.35	65.7471	49.0016	47.1833	27.0924	121.159	0.219985	-2.18452	5.51706e-20	1.96126e-18	protein_coding						ADRA1B	19.8702	2.00764	1.0055	0.00447208	0.0122801	protein_coding
	ABCG4	69	88	55	110	70	143	86	64.9186	82.1165	59.4738	88.1973	95.281	116.331	110.95	93.0527	1.48709	0.572493	0.00294909	0.00856167	protein_coding						ADRA2C	569.806	1.82059	0.864406	2.39548e-07	1.59131e-06	protein_coding
	ABHD1	37	50	35	62	61	99	57	34.8114	46.6571	37.8469	49.7112	83.0306	80.537	73.5364	58.4455	1.78562	0.836423	0.000568038	0.00196909	protein_coding						ADRB2	81.7701	1.5726	0.653153	0.00257784	0.00759495	protein_coding
	ABHD10	3559	3761	3269	3887	2558	3738	2404	3348.48	3509.55	3534.9	3116.57	3481.84	3040.88	3101.43	3253.57	0.919132	-0.121656	0.234112	0.344157	protein_coding						AEN	7498.34	1.47881	0.56444	6.71984e-06	3.46956e-05	protein_coding
	ABHD11	633	636	625	626	481	645	390	595.558	593.478	675.838	501.923	654.716	524.711	503.144	583.001	0.877169	-0.189073	0.181043	0.280767	protein_coding						AFAP1L2	118.396	1.63366	0.70811	8.23114e-05	0.0003417	protein_coding
	ABHD12	1716	1686	1484	1944	1369	1799	1114	1614.5	1573.28	1604.71	1558.69	1863.42	1463.5	1437.19	1637.19	0.988821	-0.0162193	0.895635	0.928732	protein_coding						AFF2	63.4709	2.00617	1.00445	9.6e-05	0.0003926	protein_coding
	ABHD13	708	698	776	1250	735	1194	953	666.122	651.333	839.121	1002.24	1000.45	971.325	1229.48	878.758	1.46166	0.547608	0.000101086	0.000411084	protein_coding						AFTPH	1513.71	1.55429	0.636255	9.75244e-08	6.94787e-07	protein_coding
	ABHD14A	298	308	277	428	314	516	315	280.373	287.408	299.531	343.168	427.403	419.769	406.386	369.761	1.37893	0.463552	0.00253892	0.00748971	protein_coding						AGA	940.16	1.325	0.405989	2.88258e-05	0.000132108	protein_coding
	ABHD14B	1199	1208	1218	1455	1006	1674	1009	1128.08	1127.23	1317.07	1166.61	1369.32	1361.81	1301.72	1283.76	1.09142	0.126207	0.270187	0.384871	protein_coding						AGAP2	187.542	1.34304	0.4255	0.00377507	0.0106084	protein_coding
	ABHD15	686	659	576	615	403	504	282	645.423	614.94	622.852	493.103	548.546	410.006	363.812	551.314	0.722516	-0.468898	0.000347802	0.00126525	protein_coding						AGBL3	186.271	1.39172	0.476874	0.0018155	0.00557525	protein_coding
	ABHD16A	157	133	140	155	99	176	104	147.713	124.108	151.388	124.278	134.755	143.177	134.172	139.383	0.951638	-0.0715146	0.620005	0.717791	protein_coding						AGO4	1120.63	1.82875	0.870856	3.54765e-09	3.17703e-08	protein_coding
	ABHD17A	1880	1685	1742	2217	1900	2391	1310	1768.8	1572.34	1883.7	1777.58	2586.2	1945.09	1690.05	1911.33	1.14777	0.198837	0.234347	0.344402	protein_coding						AGTPBP1	4084.57	1.65541	0.727191	1.76542e-08	1.4186e-07	protein_coding
	ABHD17B	1260	1189	997	1452	785	1281	824	1185.47	1109.51	1078.1	1164.2	1068.51	1042.1	1063.05	1116.12	0.96492	-0.0515193	0.548354	0.655539	protein_coding						AGTR1	76.2027	1.61691	0.693238	0.00134389	0.00426127	protein_coding
	ABHD17C	809	808	709	1129	657	809	556	761.147	753.978	766.671	905.225	894.28	658.125	717.303	750.607	1.04306	0.0608181	0.625023	0.72229	protein_coding						AHI1	1055.59	1.26782	0.342355	0.0063757	0.016791	protein_coding
	ABHD18	953	964	779	876	490	767	539	896.63	899.548	842.365	702.371	666.967	623.958	695.371	755.783	0.763717	-0.38889	0.000292025	0.0010797	protein_coding						AHNAK	3763.42	1.81494	0.85992	0.00825279	0.0209708	protein_coding
	ABHD2	4425	4062	2445	3815	1302	2894	1870	4163.26	3790.42	2643.88	3058.84	1772.23	2354.28	2412.51	2826.62	0.679539	-0.557371	0.00210757	0.00635895	protein_coding						AHRR	999.214	1.24491	0.316043	0.0391038	0.0795649	protein_coding
	ABHD3	1238	1418	1259	1919	1299	2145	1247	1164.77	1323.19	1361.41	1538.64	1768.14	1744.97	1608.77	1459.86	1.2976	0.375846	8.9046e-05	0.000366799	protein_coding						AJUBA	1176.5	1.77624	0.828829	2.11498e-12	2.99527e-11	protein_coding
	ABHD4	680	680	569	1008	543	985	558	639.778	634.536	615.283	808.208	739.108	801.302	719.883	721.188	1.2207	0.287708	0.00117916	0.00379266	protein_coding						AK3	2092.51	1.72358	0.785409	2.69301e-13	4.28378e-12	protein_coding
	ABHD5	1223	1210	942	1311	795	1333	1026	1150.66	1129.1	1018.62	1051.15	1082.12	1084.4	1323.66	1148.84	1.03104	0.0440996	0.687244	0.772146	protein_coding						AK9	294.45	1.60027	0.678319	7.89557e-06	4.02622e-05	protein_coding
	ABHD6	678	661	569	489	328	433	248	637.896	616.807	615.283	392.077	446.459	352.248	319.948	487.45	0.604915	-0.725197	3.79651e-11	4.51356e-10	protein_coding						AKAP17A	2091.91	1.40924	0.494917	6.35205e-06	3.29649e-05	protein_coding
	ABHD8	156	164	192	456	401	420	257	146.773	153.035	207.617	365.618	545.824	341.672	331.559	295.472	2.34028	1.22668	2.21413e-10	2.37858e-09	protein_coding						AKAP3	184.564	1.81548	0.860352	5.39568e-07	3.37651e-06	protein_coding
	ABI1	2330	2300	1787	2551	1373	2360	1625	2192.18	2146.23	1932.36	2045.37	1868.87	1919.87	2096.43	2009.46	0.948325	-0.0765464	0.367532	0.486521	protein_coding						AKAP7	382.488	1.28548	0.362312	0.00300463	0.00870011	protein_coding
	ABI2	4101	4153	3121	4591	2130	3946	2660	3858.42	3875.34	3374.87	3681.03	2899.26	3210.09	3431.7	3420.06	0.892871	-0.163477	0.195032	0.297273	protein_coding						AKNA	685.1	7.87242	2.97681	1.92677e-65	2.13415e-62	protein_coding
	ABI3BP	40	47	32	169	62	186	91	37.634	43.8576	34.6029	135.503	84.3917	151.312	117.4	84.2248	3.18359	1.67065	3.18184e-13	5.01963e-12	protein_coding						AKR1B10	10.9933	3.2051	1.68037	0.00151925	0.00474945	protein_coding
	ABITRAM	1226	1207	1175	1528	788	1478	974	1153.48	1126.3	1270.58	1225.14	1072.59	1202.36	1256.57	1223.39	1.00572	0.00823038	0.939509	0.959479	protein_coding						AKT3	3471.31	1.28004	0.35619	0.00789266	0.0201457	protein_coding
	ABL1	3927	3660	2819	4964	2309	4445	2700	3694.72	3415.3	3048.3	3980.1	3142.91	3616.03	3483.3	3435.79	1.05051	0.071089	0.492862	0.605571	protein_coding						ALDH1L2	1904.45	1.34289	0.425342	0.0199658	0.044781	protein_coding
	ABL2	3586	3028	1973	3300	1229	2438	1908	3373.89	2825.55	2133.49	2645.92	1672.86	1983.32	2461.54	2431.44	0.788874	-0.342133	0.0827283	0.148885	protein_coding						ALDH8A1	58.6819	1.52759	0.611254	0.00697307	0.0181462	protein_coding
	ABLIM1	3717	3489	2366	2699	991	2159	1724	3497.14	3255.73	2558.45	2164.04	1348.91	1756.36	2224.15	2359.2	0.603738	-0.728005	9.96143e-06	4.97717e-05	protein_coding						ALG2	1139.25	1.20033	0.263431	0.0010382	0.00338481	protein_coding
	ABLIM2	64	52	55	62	36	63	32	60.2144	48.5234	59.4738	49.7112	49.0016	51.2508	41.2836	53.1051	0.859708	-0.218081	0.312567	0.430891	protein_coding						ALG9	396.648	1.54929	0.631607	3.35955e-07	2.1835e-06	protein_coding
	ABLIM3	37	36	21	73	39	127	54	34.8114	33.5931	22.7082	58.5309	53.0851	103.315	69.6661	49.0236	2.34824	1.23158	0.000182206	0.000704486	protein_coding						ALKAL1	184.167	1.47104	0.556835	0.00775095	0.0198417	protein_coding
	ABR	2773	2892	2398	4153	2142	3507	2369	2608.98	2698.65	2593.06	3329.85	2915.6	2852.96	3056.28	2791.04	1.15415	0.206831	0.00779732	0.0199409	protein_coding						ALKBH2	1416.64	1.68003	0.748485	1.52183e-07	1.04766e-06	protein_coding
	ABRACL	1654	1607	1496	1342	1078	1280	830	1556.17	1499.56	1617.69	1076.01	1467.33	1041.29	1070.79	1367.87	0.74599	-0.422771	0.00122597	0.00393123	protein_coding						ALPK1	399.215	1.40929	0.49497	4.16351e-05	0.000184504	protein_coding
	ABRAXAS1	659	694	637	1328	843	1168	752	620.02	647.6	688.814	1064.78	1147.46	950.174	970.165	818.296	1.58377	0.663363	1.02355e-07	7.25514e-07	protein_coding						ALPK2	21.4975	3.02016	1.59463	1.06481e-05	5.29388e-05	protein_coding
	ABRAXAS2	1667	1673	1170	1660	860	1369	936	1568.4	1561.15	1265.17	1330.98	1170.59	1113.69	1207.55	1355.01	0.822971	-0.281086	0.0134354	0.0318732	protein_coding						ALPK3	45.149	1.68506	0.752798	0.00181491	0.00557425	protein_coding
	ABT1	5040	4460	4734	5029	4708	5206	3797	4741.88	4161.81	5119.07	4032.22	6408.33	4235.11	4898.56	4816.73	1.04644	0.0654883	0.649099	0.741753	protein_coding						AMER2	17.0962	2.29012	1.19542	0.00429917	0.0118657	protein_coding
	ABTB1	184	229	219	362	378	584	295	173.116	213.689	236.814	290.249	514.517	475.087	380.583	308.992	1.99509	0.996454	4.21954e-07	2.68847e-06	protein_coding						AMER3	16.0633	7.86003	2.97453	3.46302e-08	2.65691e-07	protein_coding
	ABTB2	614	588	483	660	321	547	331	577.682	548.687	522.288	529.184	436.931	444.987	427.027	503.626	0.838137	-0.254741	0.0379886	0.0776637	protein_coding						AMHR2	47.5365	1.80894	0.855145	0.00355142	0.0100538	protein_coding
	ABTB3	452	449	366	652	251	395	204	425.264	418.981	395.771	522.769	341.65	321.334	263.183	365.726	0.879614	-0.185058	0.326501	0.445345	protein_coding						AMIGO1	543.143	1.38811	0.473126	6.99646e-05	0.00029513	protein_coding
	ACAA1	2161	2248	2408	1354	1272	1707	902	2033.18	2097.7	2603.87	1085.63	1731.39	1388.65	1163.68	1815.89	0.597494	-0.743004	1.12167e-06	6.64385e-06	protein_coding						AMPH	526.742	1.27825	0.354165	9.00903e-05	0.000370086	protein_coding
	ACAA2	1662	1838	1602	1383	885	1203	682	1563.69	1715.11	1732.31	1108.88	1204.62	978.646	879.857	1381.48	0.624354	-0.679564	1.59437e-08	1.29052e-07	protein_coding						AMY2B	38.8012	1.74526	0.803443	0.0153011	0.0355852	protein_coding
	ACACA	5866	6061	4357	3605	1562	3059	2231	5519.02	5655.77	4711.4	2890.46	2126.13	2488.51	2878.24	3768.48	0.490311	-1.02823	6.58146e-13	9.97888e-12	protein_coding						ANAPC16	4652.09	1.59052	0.669502	1.0318e-07	7.30627e-07	protein_coding
	ACACB	761	658	604	852	338	798	565	715.987	614.007	653.13	683.128	460.071	649.177	728.914	634.736	0.955028	-0.0663857	0.654212	0.746227	protein_coding						ANG	88.8507	1.45753	0.543522	0.00680487	0.01777	protein_coding
	ACAD10	725	813	697	1255	766	1304	787	682.116	758.644	753.695	1006.25	1042.65	1060.81	1015.32	920.778	1.41034	0.496042	8.74214e-10	8.63343e-09	protein_coding						ANK3	1320.94	1.27209	0.347198	0.0296395	0.0629985	protein_coding
	ACAD11	144	167	132	214	105	229	136	135.482	155.835	142.737	171.584	142.921	186.293	175.455	163.784	1.17273	0.229867	0.191738	0.293378	protein_coding						ANKDD1A	63.7371	1.42346	0.5094	0.0185915	0.0420844	protein_coding
	ACAD8	1236	1192	1026	1050	682	1197	691	1162.89	1112.3	1109.46	841.883	928.309	973.765	891.468	1035.23	0.805343	-0.312325	0.000156127	0.00061129	protein_coding						ANKRA2	831.707	2.32744	1.21874	2.90212e-12	4.00231e-11	protein_coding
	ACAD9	2210	2107	2061	1481	918	1491	917	2079.28	1966.13	2228.64	1187.46	1249.54	1212.94	1183.03	1700.3	0.577717	-0.791566	3.82568e-17	9.95196e-16	protein_coding						ANKRD1	249.762	4.52465	2.17781	7.00928e-21	2.76755e-19	protein_coding
	ACADL	158	166	165	165	98	233	89	148.654	154.901	178.421	132.296	133.393	189.547	114.82	142.525	0.895566	-0.159128	0.368948	0.487766	protein_coding						ANKRD10	1099.16	1.8978	0.924328	5.81458e-15	1.13937e-13	protein_coding
	ACADM	5096	5689	5123	4145	2583	3897	2584	4794.57	5308.64	5539.71	3323.43	3515.87	3170.23	3333.65	4124.28	0.639659	-0.644626	2.861e-07	1.88214e-06	protein_coding						ANKRD12	1190.07	1.80184	0.849474	9.11142e-05	0.000373927	protein_coding
	ACADS	374	391	505	395	318	443	144	351.878	364.858	546.077	316.708	432.848	360.383	185.776	357.984	0.770515	-0.376106	0.0839036	0.150763	protein_coding						ANKRD13D	731.866	1.34597	0.428649	0.00442416	0.0121644	protein_coding
	ACADSB	2289	2370	1540	1965	801	1471	903	2153.61	2211.55	1665.27	1575.52	1090.29	1196.67	1164.97	1552.74	0.6257	-0.676456	0.000105828	0.000428712	protein_coding						ANKRD29	162.691	1.8764	0.907965	2.81776e-08	2.19223e-07	protein_coding
	ACADVL	2739	2868	2823	1772	1786	4823	2179	2576.99	2676.25	3052.63	1420.78	2431.03	3923.53	2811.16	2908.53	0.955994	-0.0649265	0.777831	0.842918	protein_coding						ANKRD33B	547.104	1.42227	0.508197	0.00709178	0.0184073	protein_coding
	ACAN	48	20	15	66	17	35	19	45.1608	18.6628	16.2201	52.9184	23.1397	28.4727	24.5121	26.1403	1.22533	0.293166	0.427743	0.545071	protein_coding						ANKRD36	299.938	1.41824	0.504099	0.0256067	0.0554873	protein_coding
	ACAP2	1691	1731	1068	2432	1098	1852	1389	1590.98	1615.27	1154.87	1949.96	1494.55	1506.61	1791.97	1547.24	1.15954	0.213552	0.17972	0.279299	protein_coding						ANKRD36C	208.219	1.39914	0.484537	0.0395909	0.0803928	protein_coding
	ACAP3	1068	1048	1010	1331	939	1845	794	1004.83	977.932	1092.15	1067.19	1278.13	1500.92	1024.35	1179.04	1.18858	0.249236	0.155705	0.249207	protein_coding						ANKRD37	58.5238	1.80221	0.849765	0.000649103	0.00222337	protein_coding
	ACAT1	5757	6526	5814	3393	2759	3358	2058	5416.47	6089.68	6286.92	2720.48	3755.43	2731.75	2655.05	4216.37	0.49983	-1.00049	6.11409e-11	7.10498e-10	protein_coding						ANKRD44	235.281	1.31114	0.390825	0.0119621	0.0288562	protein_coding
	ACAT2	5387	5745	5336	1893	1398	1936	1245	5068.36	5360.9	5770.04	1517.79	1902.9	1574.95	1606.19	3479.6	0.305416	-1.71115	2.20526e-42	4.68785e-40	protein_coding						ANKRD49	1564.34	1.71447	0.777762	2.96486e-13	4.69139e-12	protein_coding
	ACBD3	5690	5961	4338	8900	3968	7556	5217	5353.43	5562.46	4690.86	7135.96	5401.07	6146.84	6730.52	5700.01	1.22143	0.288577	0.02215	0.0488981	protein_coding						ANKZF1	1187.74	1.44907	0.535125	1.07496e-05	5.33423e-05	protein_coding
	ACBD4	168	242	232	375	262	481	208	158.063	225.82	250.871	300.672	356.623	391.296	268.343	266.279	1.56016	0.641698	0.000408674	0.00146293	protein_coding						ANO2	16.9425	2.36351	1.24093	0.0020305	0.0061529	protein_coding
	ACBD5	1052	1106	797	1297	598	1104	664	989.774	1032.05	861.829	1039.93	813.972	898.109	856.635	907.25	0.939954	-0.0893381	0.441682	0.558136	protein_coding						ANOS1	11.0577	2.96135	1.56625	0.00345742	0.00981937	protein_coding
	ACBD6	2470	2379	2175	2548	1730	2637	1676	2323.9	2219.94	2351.92	2042.97	2354.8	2145.21	2162.23	2276.34	0.946211	-0.0797658	0.38616	0.504923	protein_coding						ANXA1	596.043	1.5424	0.625179	0.0036429	0.0102768	protein_coding
	ACBD7	774	815	596	1911	1022	1753	1134	728.218	760.51	644.479	1532.23	1391.1	1426.07	1462.99	1100.6	2.04293	1.03064	3.52168e-25	2.06445e-23	protein_coding						ANXA2R	47.1828	2.1234	1.08638	8.30483e-05	0.000344452	protein_coding
	ACCS	135	155	133	174	120	384	145	127.015	144.637	143.818	139.512	163.339	312.386	187.066	172.294	1.45393	0.539958	0.0215574	0.0477655	protein_coding						ANXA3	262.969	1.63312	0.707634	5.69595e-06	2.97965e-05	protein_coding
	ACD	1023	897	939	1069	802	1087	700	962.489	837.028	1015.38	857.117	1091.65	884.28	903.079	967.789	0.994323	-0.00821357	0.950359	0.966721	protein_coding						AP1G2	1688.4	1.56168	0.643097	6.66272e-05	0.000282695	protein_coding
	ACE	80	80	71	64	21	69	30	75.268	74.6513	76.7752	51.3148	28.5843	56.1318	38.7034	57.9582	0.594405	-0.750481	0.000902469	0.00298858	protein_coding						AP1S2	3586.98	1.67712	0.745985	5.36508e-13	8.22832e-12	protein_coding
	ACER2	255	215	137	316	72	215	142	239.917	200.625	148.144	253.367	98.0033	174.904	183.196	187.294	0.908265	-0.138815	0.589822	0.691675	protein_coding						AP4S1	500.647	1.55617	0.638004	4.71461e-08	3.55115e-07	protein_coding
	ACER3	1263	1336	976	1476	704	1115	883	1188.29	1246.68	1055.39	1183.45	958.254	907.058	1139.17	1081.01	0.89971	-0.152468	0.216249	0.323051	protein_coding						AP5B1	2187.1	1.39015	0.475246	6.08838e-06	3.17006e-05	protein_coding
	ACHE	116	133	75	198	147	264	158	109.139	124.108	81.1006	158.755	200.09	214.765	203.838	145.031	1.84681	0.885036	2.1517e-05	0.000100919	protein_coding						APBA1	170.572	1.79677	0.845405	4.49573e-06	2.39647e-05	protein_coding
	ACIN1	13293	13092	11587	9434	5392	9888	6220	12506.7	12216.7	12529.5	7564.12	7339.36	8043.94	8024.5	10210.4	0.62359	-0.681329	1.17045e-16	2.86419e-15	protein_coding						APBA3	585.923	1.39759	0.482938	0.00100678	0.0032972	protein_coding
	ACKR2	15	7	10	27	9	30	18	14.1127	6.53199	10.8134	21.6484	12.2504	24.4051	23.222	17.0634	1.98022	0.985658	0.0123116	0.0295875	protein_coding						APBB1	3015.93	1.38854	0.473565	6.03295e-06	3.145e-05	protein_coding
	ACLY	31930	31533	26962	11653	5772	10226	6685	30041.3	29424.8	29155.1	9343.3	7856.6	8318.9	8624.4	17551.7	0.289001	-1.79085	7.77851e-86	2.33855e-82	protein_coding						APLF	127.998	1.34118	0.423505	0.0159227	0.0368153	protein_coding
	ACO1	2918	2772	2134	1861	900	1467	1014	2745.4	2586.67	2307.58	1492.14	1225.04	1193.41	1308.17	1843.9	0.512619	-0.96404	3.52668e-22	1.57244e-20	protein_coding						APOBEC3H	11.2283	2.53709	1.34317	0.00893566	0.0224485	protein_coding
	ACO2	5540	5185	4672	3700	2545	3790	2263	5212.31	4838.34	5052.02	2966.64	3464.14	3083.18	2919.53	4173.47	0.617274	-0.696016	8.92757e-11	1.01722e-09	protein_coding						APOBR	12.5868	2.91055	1.54129	0.00205681	0.00622366	protein_coding
	ACOT1	220	192	197	257	181	306	183	206.987	179.163	213.024	206.061	246.369	248.933	236.091	223.353	1.17216	0.229171	0.116424	0.19699	protein_coding						APOLD1	394.587	2.74512	1.45687	1.16621e-17	3.22084e-16	protein_coding
	ACOT11	117	82	93	77	49	96	49	110.079	76.5176	100.565	61.7381	66.6967	78.0965	63.2155	73.5781	0.706754	-0.500719	0.0378913	0.077525	protein_coding						AQP3	231.467	1.8448	0.883468	2.02911e-07	1.36387e-06	protein_coding
	ACOT13	1474	1469	1581	1116	806	1190	754	1386.81	1370.78	1709.6	894.801	1097.09	968.071	972.745	1198.1	0.659854	-0.599782	1.80461e-05	8.58651e-05	protein_coding						ARAP3	151.889	1.99418	0.995794	1.17563e-10	1.32023e-09	protein_coding
	ACOT2	578	556	450	695	449	734	425	543.811	518.827	486.603	557.246	611.159	597.113	548.298	544.587	1.11927	0.162557	0.14384	0.23361	protein_coding						ARB2A	860.34	1.43461	0.520655	3.60405e-06	1.95332e-05	protein_coding
	ACOT7	3542	3022	3181	1790	1320	1498	927	3332.49	2819.95	3439.75	1435.21	1796.73	1218.63	1195.93	2271.87	0.441198	-1.1805	1.67113e-15	3.53102e-14	protein_coding						ARC	343.103	3.63326	1.86126	1.5318e-07	1.05418e-06	protein_coding
	ACOT8	855	956	1073	766	661	789	471	804.427	892.083	1160.28	614.174	899.725	641.855	607.643	835.985	0.724534	-0.464875	0.00393874	0.0110066	protein_coding						AREG	15.1061	1.91815	0.939713	0.0314332	0.0662042	protein_coding
	ACOT9	1203	1341	1086	1183	706	1109	646	1131.84	1251.34	1174.34	948.521	960.977	902.177	833.413	1057.88	0.768771	-0.379375	1.91515e-05	9.05854e-05	protein_coding						ARF6	5233.14	1.45337	0.539403	7.29514e-10	7.30034e-09	protein_coding
	ACOX1	1603	1436	1235	1060	498	992	622	1508.18	1339.99	1335.46	849.901	677.856	806.997	802.45	1033.95	0.563579	-0.82731	7.60671e-16	1.67101e-14	protein_coding						ARFGAP3	1761.69	1.58748	0.666737	2.84638e-12	3.94092e-11	protein_coding
	ACOX3	548	584	453	725	437	562	397	515.586	544.955	489.847	581.3	594.825	457.19	512.175	546.199	1.0359	0.0508826	0.666798	0.75632	protein_coding						ARFRP1	1036.7	1.24186	0.312503	0.0357425	0.0738175	protein_coding
	ACOXL	16	13	13	19	7	19	9	15.0536	12.1308	14.0574	15.2341	9.5281	15.4566	11.611	14.231	0.968908	-0.0455689	0.908179	0.937905	protein_coding						ARGLU1	3825.06	1.44082	0.526891	0.000710027	0.00241437	protein_coding
	ACP1	6317	6484	5667	5875	3676	5338	3543	5943.35	6050.49	6127.96	4710.54	5003.61	4342.49	4570.87	5414.02	0.770766	-0.375635	8.08209e-05	0.000336407	protein_coding						ARHGAP23	76.5807	3.20726	1.68134	4.06716e-12	5.51504e-11	protein_coding
	ACP2	1481	1404	1195	992	611	1135	568	1393.4	1310.13	1292.2	795.379	831.667	923.328	732.784	1072.78	0.616807	-0.697109	3.61678e-08	2.76581e-07	protein_coding						ARHGAP24	120.942	1.39953	0.484945	0.0066622	0.0174364	protein_coding
	ACP6	1386	1392	1164	1046	690	1168	606	1304.02	1298.93	1258.68	838.676	939.198	950.174	781.808	1109.98	0.681856	-0.552461	1.57157e-06	9.0812e-06	protein_coding						ARHGAP30	12.2704	2.61459	1.38659	0.00643361	0.0169202	protein_coding
	ACSBG1	33	37	36	15	15	23	20	31.048	34.5262	38.9283	12.0269	20.4174	18.7106	25.8023	24.8406	0.542476	-0.882368	0.0225084	0.0495491	protein_coding						ARHGAP32	1182.38	1.57546	0.655774	0.00209375	0.00632634	protein_coding
	ACSF2	542	632	694	964	752	1176	662	509.941	589.745	750.451	772.929	1023.59	956.682	854.055	753.997	1.4625	0.548432	0.000104268	0.000423043	protein_coding						ARHGAP39	767.246	1.25613	0.328991	0.0317438	0.066738	protein_coding
	ACSF3	1125	1162	1111	1518	1056	1278	899	1058.46	1084.31	1201.37	1217.12	1437.38	1039.66	1159.81	1199.29	1.08766	0.121228	0.367919	0.486889	protein_coding						ARHGAP4	98.3786	2.92836	1.55009	1.24076e-09	1.1945e-08	protein_coding
	ACSL1	1513	1414	1230	1246	602	1027	654	1423.51	1319.46	1330.05	999.034	819.416	835.47	843.734	1099.37	0.645261	-0.632046	2.50003e-11	3.05536e-10	protein_coding						ARHGAP42	387.434	1.39509	0.480353	0.0107081	0.0262036	protein_coding
	ACSL3	3994	4627	3351	2359	1259	2095	1204	3757.75	4317.65	3623.57	1891.43	1713.7	1704.29	1553.3	2634.05	0.440157	-1.18391	1.61388e-21	6.79284e-20	protein_coding						ARHGAP5	4138.05	1.31044	0.390054	0.0419262	0.0843454	protein_coding
	ACSL4	2462	3041	2025	2021	868	1687	1109	2316.37	2837.68	2189.72	1620.42	1181.48	1372.38	1430.74	1790.79	0.572728	-0.804078	8.02842e-07	4.87614e-06	protein_coding						ARHGEF10L	376.945	2.15256	1.10605	1.01759e-16	2.51352e-15	protein_coding
	ACSL6	149	158	110	180	77	153	74	140.187	147.436	118.948	144.323	104.809	124.466	95.4683	115.382	0.872919	-0.196081	0.300471	0.417856	protein_coding						ARHGEF2	2695.52	1.92558	0.945293	1.41855e-20	5.37901e-19	protein_coding
	ACSM3	81	104	63	66	37	101	68	76.2088	97.0467	68.1245	52.9184	50.3628	82.164	87.7277	70.3206	0.847268	-0.239111	0.329176	0.448034	protein_coding						ARHGEF37	117.734	1.33927	0.421451	0.0149649	0.0349347	protein_coding
	ACSS1	1146	1266	913	932	510	826	392	1078.21	1181.36	987.264	747.271	694.19	671.955	505.724	816.256	0.606029	-0.72254	5.79956e-08	4.30366e-07	protein_coding						ARHGEF40	904.135	2.1386	1.09666	3.21959e-14	5.79114e-13	protein_coding
	ACSS2	847	912	757	868	483	815	453	796.9	851.025	818.575	695.957	657.439	663.006	584.421	730.114	0.792484	-0.335545	0.00046764	0.00165153	protein_coding						ARID3A	1282.45	1.26047	0.333956	0.00162223	0.0050324	protein_coding
	ACSS3	79	82	72	101	42	109	71	74.3271	76.5176	77.8565	80.9811	57.1686	88.672	91.598	76.1354	1.05202	0.0731581	0.721888	0.79988	protein_coding						ARID4A	1021.79	1.33973	0.421938	0.00564596	0.0150901	protein_coding
	ACTA1	23	26	19	16	12	23	13	21.6395	24.2617	20.5455	12.8287	16.3339	18.7106	16.7715	19.4675	0.7258	-0.462355	0.191865	0.293552	protein_coding						ARID5A	503.91	1.33143	0.412978	0.00124587	0.00398289	protein_coding
	ACTA2	290	300	278	1317	726	1082	666	272.846	279.942	300.613	1055.96	988.2	880.212	859.215	654.83	3.3272	1.73431	3.54882e-24	1.88598e-22	protein_coding						ARL10	5038.22	1.70205	0.767272	9.84277e-05	0.000401514	protein_coding
	ACTB	80319	60781	57586	28423	18535	29312	19485	75568.1	56717.3	62270.1	22789.4	25229	23845.5	25137.8	44460.8	0.373927	-1.41917	2.87293e-22	1.2919e-20	protein_coding						ARL14	18.6594	4.62798	2.21038	2.94314e-06	1.62227e-05	protein_coding
	ACTG1	124846	95156	88924	72688	45874	67513	42269	117461	88794	96157.2	58280.8	62441.7	54922.2	54531.8	79511.9	0.570847	-0.808824	4.20071e-08	3.19032e-07	protein_coding						ARL14EP	2148.76	1.66566	0.736094	5.57325e-06	2.92346e-05	protein_coding
	ACTG1P1	7	11	7	31	6	17	12	6.58595	10.2646	7.56939	24.8556	8.16694	13.8296	15.4814	13.1154	1.96409	0.973862	0.0359366	0.0741966	processed_pseudogene						ARL4D	816.231	1.75945	0.815126	1.49256e-07	1.02852e-06	protein_coding
	ACTG1P17	8	11	16	12	10	29	11	7.5268	10.2646	17.3015	9.62152	13.6116	23.5916	14.1912	13.9192	1.32655	0.407682	0.400955	0.519748	transcribed_processed_pseudogene						ARL6IP1	9609.92	1.22213	0.289399	0.00194989	0.00593683	protein_coding
	ACTG1P20	21	19	17	19	3	24	33	19.7578	17.7297	18.3828	15.2341	4.08347	19.5241	42.5737	19.0166	1.0863	0.119425	0.806307	0.864517	processed_pseudogene						ARL6IP6	2068.22	1.65371	0.725707	2.37478e-10	2.53877e-09	protein_coding
	ACTL6A	3092	3190	2607	1914	1232	1842	1232	2909.11	2976.72	2819.06	1534.63	1676.95	1498.48	1589.42	2176.23	0.542202	-0.883098	4.84794e-23	2.33466e-21	protein_coding						ARL8A	1132.91	1.2888	0.366031	0.000127875	0.000509104	protein_coding
	ACTL6B	28	18	35	42	36	37	21	26.3438	16.7965	37.8469	33.6753	49.0016	30.0997	27.0924	31.7477	1.29357	0.371359	0.252643	0.365321	protein_coding						ARMCX3	2482.55	1.46057	0.546532	2.66681e-10	2.82735e-09	protein_coding
	ACTL8	19	25	30	1	9	6	4	17.8761	23.3285	32.4402	0.801793	12.2504	4.88103	5.16045	12.2777	0.214791	-2.21899	5.9696e-06	3.11506e-05	protein_coding						ARMCX5-GPRASP2	449.956	1.82831	0.870511	1.02114e-08	8.53115e-08	protein_coding
	ACTMAP	1288	1250	1224	1345	852	1354	1115	1211.81	1166.43	1323.56	1078.41	1159.71	1101.49	1438.48	1219.29	0.966936	-0.0485078	0.692928	0.776747	protein_coding						ARMH1	19.9359	6.69412	2.74289	1.37465e-09	1.31378e-08	protein_coding
	ACTN1	4585	3847	3580	2443	1282	2340	1482	4313.8	3589.8	3871.2	1958.78	1745	1903.6	1911.95	2797.39	0.479127	-1.06152	1.12685e-20	4.30392e-19	protein_coding						ARPIN	2485.35	1.70546	0.770157	8.7665e-10	8.64936e-09	protein_coding
	ACTN2	211	233	231	284	195	378	232	198.519	217.422	249.79	227.709	265.426	307.505	299.306	255.995	1.23932	0.309544	0.0691588	0.128687	protein_coding						ARPIN-AP3S2	33.6321	1.72225	0.784294	0.0115469	0.0279766	protein_coding
	ACTN4	12750	10997	10353	7628	4091	6990	4395	11995.8	10261.8	11195.1	6116.08	5568.49	5686.4	5670.05	8475.08	0.516624	-0.952815	2.78534e-15	5.67999e-14	protein_coding						ARRDC2	534.439	1.36621	0.450182	9.57317e-05	0.000391731	protein_coding
	ACTR10	2875	3023	3313	3120	2236	2963	2166	2704.94	2820.89	3582.48	2501.6	3043.55	2410.42	2794.38	2840.22	0.884866	-0.17647	0.210494	0.316259	protein_coding						ARRDC4	1420.51	1.56211	0.643497	5.43074e-05	0.000234778	protein_coding
	ACTR1A	8454	7991	7167	5472	3435	5046	3443	7953.94	7456.73	7749.97	4387.41	4675.57	4104.95	4441.86	6088.94	0.570063	-0.810808	5.4682e-20	1.94718e-18	protein_coding						ARSA	501.239	1.5222	0.606157	0.0033255	0.00948951	protein_coding
	ACTR1B	1902	1963	2159	2524	1982	2994	1654	1789.5	1831.76	2334.62	2023.73	2697.81	2435.63	2133.85	2242.36	1.16986	0.226341	0.0659957	0.123797	protein_coding						ARTN	18.9863	2.22593	1.15441	0.00157764	0.00490716	protein_coding
	ACTR2	16454	16448	11509	11914	5745	10217	6734	15480.7	15348.3	12445.2	9552.57	7819.85	8311.58	8687.62	11084.4	0.595749	-0.747223	4.89659e-10	5.0121e-09	protein_coding						ARVCF	906.572	2.19228	1.13243	2.10611e-11	2.59351e-10	protein_coding
	ACTR3	9031	8883	7778	5945	3318	5521	3340	8496.81	8289.1	8410.67	4766.66	4516.32	4491.36	4308.98	6149.92	0.538432	-0.893165	1.28909e-35	1.64417e-33	protein_coding						ASAH2	144.856	1.4621	0.548038	0.000948679	0.00313028	protein_coding
	ACTR3B	1232	1330	1231	1201	709	982	596	1159.13	1241.08	1331.13	962.954	965.06	798.862	768.907	1059.8	0.702873	-0.508664	5.37136e-06	2.82447e-05	protein_coding						ASAH2B	515.983	1.61188	0.688744	1.30805e-10	1.45882e-09	protein_coding
	ACTR3C	49	43	34	19	15	24	18	46.1016	40.1251	36.7656	15.2341	20.4174	19.5241	23.222	29.7224	0.469199	-1.09173	0.000201106	0.000770485	protein_coding						ASGR1	69.9354	1.90835	0.932326	2.79386e-06	1.54647e-05	protein_coding
	ACTR5	1007	955	883	648	461	735	431	947.436	891.15	954.824	519.562	627.493	597.926	556.039	742.267	0.61664	-0.697499	1.11828e-14	2.12212e-13	protein_coding						ASNS	295.85	1.88283	0.9129	5.16964e-10	5.27619e-09	protein_coding
	ACTR6	2569	2787	3481	3126	3075	3159	3135	2417.04	2600.67	3764.15	2506.41	4185.56	2569.86	4044.5	3053.09	1.13599	0.183946	0.390728	0.509472	protein_coding						ASPHD1	151.992	2.54138	1.34561	4.51198e-11	5.3166e-10	protein_coding
	ACTR8	2697	2674	2138	3041	1389	2520	1741	2537.47	2495.22	2311.91	2438.25	1890.65	2050.03	2246.09	2310.5	0.881176	-0.182498	0.0884473	0.15761	protein_coding						ASPHD2	673.036	2.12987	1.09077	1.11559e-21	4.80116e-20	protein_coding
	ACTRT3	222	229	175	166	81	198	106	208.869	213.689	189.235	133.098	110.254	161.074	136.752	171.693	0.668594	-0.580797	8.05034e-05	0.000335351	protein_coding						ASS1	2262.17	2.31962	1.21389	1.217e-11	1.54195e-10	protein_coding
	ACVR1	492	486	453	588	323	519	330	462.898	453.507	489.847	471.454	439.654	422.209	425.737	442.182	0.939708	-0.089715	0.373328	0.492274	protein_coding						ATE1	1604.46	1.22313	0.290578	0.034823	0.0721452	protein_coding
	ACVR1B	1899	1898	1369	2236	1128	1983	1228	1786.67	1771.1	1480.36	1792.81	1535.38	1613.18	1584.26	1638.42	0.971815	-0.0412457	0.704575	0.785329	protein_coding						ATF2	2717.16	1.20443	0.26835	0.0279208	0.0597634	protein_coding
	ACVR1C	210	193	104	247	99	222	155	197.578	180.096	112.459	198.043	134.755	180.598	199.967	158.649	1.09217	0.127198	0.513324	0.623976	protein_coding						ATF3	3820.41	2.68391	1.42434	8.61882e-18	2.42167e-16	protein_coding
	ACVR2A	566	506	412	692	393	675	387	532.521	472.17	445.512	554.841	534.935	549.116	499.274	519.262	1.1066	0.146136	0.188819	0.289966	protein_coding						ATF4	45697.5	2.00681	1.0049	2.00668e-13	3.24601e-12	protein_coding
	ACVR2B	3330	3275	2062	5146	2098	4060	2937	3133.03	3056.04	2229.73	4126.03	2855.71	3302.83	3789.06	3224.92	1.25385	0.326368	0.0377884	0.0773446	protein_coding						ATF5	1008.69	1.26668	0.341057	0.042145	0.0846804	protein_coding
	ACVR2B-AS1	70	102	59	127	64	91	65	65.8595	95.1804	63.7991	101.828	87.114	74.0289	83.8573	91.5067	1.1553	0.208268	0.334775	0.453544	lncRNA						ATF7IP2	552.366	2.045	1.0321	1.51347e-06	8.77193e-06	protein_coding
	ACVRL1	18	18	22	35	27	40	14	16.9353	16.7965	23.7895	28.0628	36.7512	32.5402	18.0616	25.6265	1.52016	0.604224	0.0599282	0.114197	protein_coding						ATG12	2095.76	1.23284	0.301984	0.000508084	0.00177584	protein_coding
	ACY1	108	76	98	32	35	38	21	101.612	70.9188	105.971	25.6574	47.6405	30.9132	27.0924	60.5033	0.347506	-1.52489	1.81265e-09	1.70148e-08	protein_coding						ATG9B	28.2133	1.62131	0.697161	0.028505	0.0608591	protein_coding
	ACYP1	446	473	571	993	991	1229	1033	419.619	441.376	617.446	796.181	1348.91	999.798	1332.69	809.188	2.26966	1.18248	4.31042e-10	4.44017e-09	protein_coding						ATL1	337.714	1.83147	0.873005	2.5208e-10	2.68473e-09	protein_coding
	ACYP2	148	140	138	368	308	333	273	139.246	130.64	149.225	295.06	419.236	270.897	352.201	252.497	2.38012	1.25104	6.64971e-15	1.29338e-13	protein_coding						ATOH7	12.3846	2.69702	1.43137	0.00218933	0.00658112	protein_coding
	ADA	587	568	533	323	261	374	187	552.279	530.024	576.355	258.979	355.262	304.251	241.251	408.577	0.523216	-0.93452	2.48844e-13	3.97641e-12	protein_coding						ATOH8	48.8665	2.76398	1.46675	2.43509e-07	1.61508e-06	protein_coding
	ADAL	760	752	618	1171	673	903	659	715.046	701.722	668.269	938.9	916.058	734.595	850.184	826.034	1.23644	0.306197	0.0289534	0.0617286	protein_coding						ATOSA	641.187	1.8094	0.855514	1.2534e-17	3.45258e-16	protein_coding
	ADAM10	2272	2199	1471	2569	1150	2106	1245	2137.61	2051.98	1590.65	2059.81	1565.33	1713.24	1606.19	1759.06	0.901637	-0.149382	0.253843	0.366729	protein_coding						ATOSB	124.355	1.24698	0.318438	0.0342682	0.0711639	protein_coding
	ADAM11	781	822	765	907	542	1308	614	734.804	767.042	827.226	727.227	737.747	1064.06	792.129	812.062	1.07119	0.0992131	0.498486	0.610827	protein_coding						ATP1A3	228.049	1.64448	0.717631	0.000225171	0.000852632	protein_coding
	ADAM12	27	26	15	60	15	48	24	25.4029	24.2617	16.2201	48.1076	20.4174	39.0482	30.9627	27.1801	1.61039	0.687407	0.0256937	0.0556472	protein_coding						ATP2B3	40.3806	2.07683	1.05438	0.000320034	0.00117354	protein_coding
	ADAM15	3010	3023	3226	3947	2790	4122	2552	2831.96	2820.89	3488.41	3164.68	3797.63	3353.27	3292.37	3335.36	1.11633	0.158769	0.163759	0.259643	protein_coding						ATP6V1E2	213.857	1.27194	0.34703	0.00895965	0.0225034	protein_coding
	ADAM17	1814	1931	1455	2705	1368	2263	1495	1706.7	1801.9	1573.35	2168.85	1862.06	1840.96	1928.72	1833.57	1.1515	0.20351	0.0411849	0.0831722	protein_coding						ATP6V1G2	100.973	1.74317	0.801711	0.000108456	0.000438514	protein_coding
	ADAM19	420	404	299	537	231	465	305	395.157	376.989	323.321	430.563	314.427	378.28	393.484	358.449	1.04063	0.0574505	0.68654	0.771601	protein_coding						ATP8A1	941.712	1.5585	0.640162	0.000738166	0.00250076	protein_coding
	ADAM21	24	20	21	32	22	53	18	22.5804	18.6628	22.7082	25.6574	29.9454	43.1158	23.222	28.3494	1.45163	0.537677	0.0860657	0.154	protein_coding						ATP8A2	56.9212	1.78445	0.835479	0.000882259	0.00292996	protein_coding
	ADAM22	755	723	494	1103	374	959	626	710.342	674.661	534.182	884.378	509.073	780.151	807.611	674.725	1.16685	0.222623	0.165733	0.262127	protein_coding						ATRAID	3642.64	1.2611	0.33468	0.00408726	0.0113538	protein_coding
	ADAM23	739	799	586	793	350	628	390	695.288	745.58	633.666	635.822	476.405	510.881	503.144	596.121	0.770627	-0.375896	0.00275912	0.00806467	protein_coding						ATRNL1	345.263	1.73724	0.796798	9.69003e-08	6.90809e-07	protein_coding
	ADAM8	68	83	68	36	36	46	24	63.9778	77.4507	73.5312	28.8646	49.0016	37.4212	30.9627	54.5026	0.504805	-0.986202	0.00031949	0.00117178	protein_coding						AVEN	561.944	1.32628	0.407387	0.00304113	0.00878525	protein_coding
	ADAM9	3857	3873	3078	4561	2152	3831	2513	3628.86	3614.06	3328.37	3656.98	2929.21	3116.54	3242.05	3291.83	0.918698	-0.122337	0.263954	0.377808	protein_coding						AVIL	12.5647	1.99454	0.996055	0.0484605	0.0954888	protein_coding
	ADAMTS1	3608	3236	2213	2258	1339	2623	1369	3394.59	3019.65	2393.01	1810.45	1822.59	2133.82	1766.16	2510.53	0.641586	-0.640286	8.16055e-05	0.000339204	protein_coding						AVPI1	373.118	1.38679	0.471749	5.12657e-05	0.000222819	protein_coding
	ADAMTS10	38	82	55	179	110	227	95	35.7523	76.5176	59.4738	143.521	149.727	184.666	122.561	106.289	2.63103	1.39563	4.57673e-08	3.45968e-07	protein_coding						AXIN1	2730.72	1.66014	0.731303	5.61818e-09	4.87968e-08	protein_coding
	ADAMTS13	173	230	278	442	277	602	263	162.767	214.623	300.613	354.393	377.04	489.73	339.3	317.95	1.73246	0.792826	7.1586e-05	0.000301065	protein_coding						AZI2	2996.47	1.34681	0.42955	6.29317e-06	3.27092e-05	protein_coding
	ADAMTS15	281	245	192	239	127	225	151	264.379	228.62	207.617	191.629	172.867	183.039	194.807	196.464	0.794463	-0.331948	0.0285932	0.0610226	protein_coding						AZIN2	395.703	1.61052	0.687529	4.3509e-06	2.32631e-05	protein_coding
	ADAMTS17	445	375	326	514	230	531	322	418.678	349.928	352.517	412.122	313.066	431.971	415.416	373.494	1.05455	0.0766316	0.617068	0.715259	protein_coding						B2M	10906.5	1.44956	0.535612	0.00891927	0.0224127	protein_coding
	ADAMTS18	14	11	8	21	12	23	10	13.1719	10.2646	8.65073	16.8377	16.3339	18.7106	12.9011	12.647	1.52377	0.607643	0.137046	0.224673	protein_coding						B3GALT5	18.1601	3.69321	1.88488	1.82054e-05	8.6525e-05	protein_coding
	ADAMTS19	187	186	144	259	119	208	118	175.939	173.564	155.713	207.664	161.978	169.209	152.233	170.093	1.03128	0.044436	0.783063	0.846616	protein_coding						B3GALT6	1629.08	1.3575	0.440949	0.00307246	0.00886116	protein_coding
	ADAMTS19-AS1	12	29	11	14	8	17	13	11.2902	27.0611	11.8948	11.2251	10.8893	13.8296	16.7715	13.2451	0.779099	-0.360121	0.421296	0.539273	lncRNA						B3GAT1	45.1587	5.40488	2.43426	1.63851e-14	3.06238e-13	protein_coding
	ADAMTS2	194	201	156	394	175	319	152	182.525	187.561	168.689	315.907	238.202	259.508	196.097	206.35	1.41363	0.4994	0.00234039	0.00697543	protein_coding						B3GAT3	2585.56	1.25064	0.322667	0.0251377	0.0546059	protein_coding
	ADAMTS20	163	154	126	238	74	219	161	153.359	143.704	136.249	190.827	100.726	178.158	207.708	154.454	1.17918	0.237782	0.183462	0.283769	protein_coding						B3GNT2	873.577	1.20725	0.271722	0.018034	0.0410075	protein_coding
	ADAMTS3	612	627	461	767	324	650	434	575.8	585.08	498.498	614.975	441.015	528.778	559.909	520.098	0.971209	-0.0421459	0.746838	0.819288	protein_coding						B3GNT3	19.8323	1.87491	0.90682	0.0401874	0.0814233	protein_coding
	ADAMTS4	11	18	22	25	23	30	14	10.3493	16.7965	23.7895	20.0448	31.3066	24.4051	18.0616	18.7199	1.38428	0.469138	0.174685	0.273388	protein_coding						B3GNT8	31.8654	2.11256	1.07899	0.000307611	0.00113077	protein_coding
	ADAMTS5	22	33	13	35	15	28	21	20.6987	30.7937	14.0574	28.0628	20.4174	22.7781	27.0924	19.4962	1.12153	0.165469	0.631131	0.727112	protein_coding						B3GNT9	68.5246	2.32484	1.21713	3.78219e-06	2.04407e-05	protein_coding
	ADAMTS6	46	50	57	24	15	39	26	43.2791	46.6571	61.6364	19.243	20.4174	31.7267	33.5429	32.9879	0.519739	-0.944141	0.0018867	0.00576865	protein_coding						B4GALNT4	457.005	1.45839	0.544374	0.000199096	0.000763339	protein_coding
	ADAMTS7	173	165	146	220	123	273	124	162.767	153.968	157.876	176.395	167.422	222.087	159.974	172.271	1.15373	0.206305	0.220437	0.328246	protein_coding						B4GALT4	1012.24	1.23781	0.307795	0.00599783	0.0159171	protein_coding
	ADAMTS8	22	30	10	112	38	58	39	20.6987	27.9942	10.8134	89.8008	51.724	47.1833	50.3144	40.0627	3.00839	1.58899	5.60372e-07	3.4963e-06	protein_coding						B9D2	140.069	1.54341	0.626117	5.28721e-05	0.000229185	protein_coding
	ADAMTS9	404	445	306	348	143	314	202	380.103	415.248	330.89	279.024	194.645	255.441	260.603	283.226	0.661786	-0.595563	4.18121e-05	0.000185211	protein_coding						BAALC	37.4087	2.88935	1.53075	1.24994e-07	8.73923e-07	protein_coding
	ADAMTSL1	12	22	21	30	18	52	27	11.2902	20.5291	22.7082	24.0538	24.5008	42.3023	34.833	23.5738	1.75017	0.807496	0.0153802	0.0357378	protein_coding						BAAT	31.8371	2.91949	1.54572	2.25e-07	1.50083e-06	protein_coding
	ADAMTSL3	34	48	18	68	25	67	23	31.9889	44.7908	19.4641	54.5219	34.0289	54.5048	29.6726	35.6606	1.3646	0.448476	0.134151	0.220856	protein_coding						BACE1	1179.43	1.58439	0.663924	3.46101e-09	3.10738e-08	protein_coding
	ADAMTSL4	25	40	28	11	9	22	7	23.5212	37.3257	30.2775	8.81973	12.2504	17.8971	9.03079	19.8179	0.400601	-1.31976	0.00044881	0.00159144	protein_coding						BACH1	2413.07	1.70664	0.771156	3.66889e-07	2.36556e-06	protein_coding
	ADAMTSL5	39	60	59	51	28	63	34	36.6931	55.9885	63.7991	40.8915	38.1124	51.2508	43.8638	46.586	0.842914	-0.246543	0.334234	0.453015	protein_coding						BACH2	376.311	1.37929	0.463927	0.00417018	0.0115536	protein_coding
	ADAP1	96	86	134	129	152	130	94	90.3216	80.2502	144.9	103.431	206.896	105.756	121.271	115.874	1.27132	0.346327	0.210661	0.316466	protein_coding						BAD	1420.8	1.46851	0.554355	0.0103171	0.0253826	protein_coding
	ADAP2	370	431	377	303	190	330	205	348.114	402.184	407.666	242.943	258.62	268.457	264.473	316.284	0.669824	-0.578146	1.68143e-06	9.66031e-06	protein_coding						BASP1	540.968	1.67505	0.744205	1.6023e-05	7.70383e-05	protein_coding
	ADAR	15766	15367	11138	13250	6111	12417	8444	14833.4	14339.6	12044	10623.8	8318.03	10101.3	10893.7	11502	0.726752	-0.460464	0.000140444	0.00055422	protein_coding						BAZ2B	766.417	1.46149	0.547444	0.00374028	0.0105275	protein_coding
	ADARB1	1212	1116	1065	1463	791	1449	1022	1140.31	1041.39	1151.63	1173.02	1076.67	1178.77	1318.5	1154.21	1.06826	0.0952617	0.271123	0.385891	protein_coding						BBC3	1134.42	3.72293	1.89644	9.88975e-40	1.73441e-37	protein_coding
	ADAT1	1132	1163	806	1086	428	931	670	1065.04	1085.24	871.561	870.748	582.575	757.373	864.376	886.332	0.763847	-0.388645	0.0147068	0.0344507	protein_coding						BBIP1	1121.43	1.65389	0.725862	6.59228e-05	0.000279989	protein_coding
	ADAT2	934	1006	724	828	557	1235	684	878.754	938.74	782.891	663.885	758.164	1004.68	882.437	865.048	0.954295	-0.0674921	0.618817	0.716731	protein_coding						BBS10	1256.6	1.43445	0.520498	2.94459e-05	0.000134569	protein_coding
	ADAT3	115	88	88	165	113	146	82	108.198	82.1165	95.158	132.296	153.811	118.772	105.789	119.038	1.3407	0.422986	0.169188	0.26641	protein_coding						BBS12	398.851	1.32934	0.410713	0.0011658	0.00375544	protein_coding
	ADCK1	570	559	552	492	305	448	314	536.284	521.626	596.9	394.482	415.153	364.45	405.095	470.48	0.71467	-0.48465	4.70072e-05	0.000205797	protein_coding						BBS2	1766.54	1.21296	0.278529	0.000770417	0.00259914	protein_coding
	ADCK2	2491	2647	2748	3381	2581	2736	1904	2343.66	2470.03	2971.52	2710.86	3513.15	2225.75	2456.37	2637.69	1.05016	0.0706049	0.608596	0.708245	protein_coding						BCAN	25.4451	3.72471	1.89713	1.02152e-07	7.24566e-07	protein_coding
	ADCK5	118	108	140	135	128	194	69	111.02	100.779	151.388	108.242	174.228	157.82	89.0178	132.281	1.09452	0.130298	0.592818	0.694445	protein_coding						BCAS1	24.094	3.01915	1.59414	1.46628e-05	7.09812e-05	protein_coding
	ADCY1	1549	1581	1210	2672	733	1804	1378	1457.38	1475.3	1308.42	2142.39	997.728	1467.56	1777.78	1511.22	1.13001	0.176339	0.36043	0.479533	protein_coding						BCAS4	531.436	1.41647	0.502299	3.90106e-06	2.10237e-05	protein_coding
	ADCY10	16	15	17	19	10	25	22	15.0536	13.9971	18.3828	15.2341	13.6116	20.3376	28.3825	16.409	1.223	0.290429	0.480973	0.594508	protein_coding						BCDIN3D	770.868	1.66277	0.733591	5.37254e-12	7.17418e-11	protein_coding
	ADCY10P1	57	57	57	24	13	75	26	53.6284	53.1891	61.6364	19.243	17.695	61.0129	33.5429	45.7211	0.596692	-0.744942	0.0225305	0.0495925	transcribed_unprocessed_pseudogene						BCL10	676.548	1.34935	0.432261	1.66862e-05	7.99188e-05	protein_coding
	ADCY3	1967	2079	1945	2301	1311	1677	1188	1850.65	1940	2103.21	1844.93	1784.48	1364.25	1532.65	1846.5	0.83039	-0.268139	0.0364312	0.0750558	protein_coding						BCL11A	436.843	1.20331	0.267012	0.0152367	0.0354551	protein_coding
	ADCY5	81	83	60	169	93	142	84	76.2088	77.4507	64.8805	135.503	126.588	115.518	108.369	98.3507	1.66812	0.738221	3.82609e-05	0.000170702	protein_coding						BCL2	412.06	1.78608	0.836799	7.27555e-07	4.45876e-06	protein_coding
	ADCY6	1855	1905	1653	3480	1930	3493	2369	1745.28	1777.63	1787.46	2790.24	2627.03	2841.57	3056.28	2406.42	1.59815	0.6764	2.09483e-15	4.35629e-14	protein_coding						BCL2L2	1165.38	2.06721	1.04768	1.54206e-22	7.11681e-21	protein_coding
	ADCY6-DT	24	12	23	36	30	46	20	22.5804	11.1977	24.8708	28.8646	40.8347	37.4212	25.8023	26.4025	1.70996	0.773962	0.0137246	0.0324387	lncRNA						BCL6	206.61	1.53991	0.622843	2.2343e-05	0.000104514	protein_coding
	ADCY7	174	168	155	407	189	377	204	163.708	156.768	167.608	326.33	257.259	306.691	263.183	229.985	1.78527	0.836141	3.18655e-10	3.34135e-09	protein_coding						BCLAF3	305.821	1.60341	0.68114	1.96787e-07	1.32524e-06	protein_coding
	ADCY9	1506	1565	1169	2263	974	1897	1307	1416.92	1460.37	1264.09	1814.46	1325.77	1543.22	1686.18	1531.33	1.15427	0.206985	0.0778744	0.141648	protein_coding						BDKRB2	39.7575	3.08902	1.62715	1.69351e-08	1.36447e-07	protein_coding
	ADCYAP1R1	530	509	370	700	215	468	264	498.65	474.969	400.096	561.255	292.649	380.72	340.59	383.728	0.863733	-0.211343	0.245191	0.357097	protein_coding						BDNF	22.3719	4.45405	2.15512	1.04274e-06	6.20427e-06	protein_coding
	ADD1	5694	5421	4495	6648	3601	5641	4135	5357.2	5058.56	4860.63	5330.32	4901.53	4588.98	5334.62	5108.56	0.989377	-0.0154081	0.859776	0.903164	protein_coding						BEAN1	26.9729	3.02706	1.59792	2.7693e-05	0.000127304	protein_coding
	ADD2	2573	2543	1907	2405	1036	2241	1584	2420.81	2372.98	2062.12	1928.31	1410.16	1823.06	2043.54	1931.85	0.788574	-0.342682	0.0039612	0.0110591	protein_coding						BEGAIN	71.3304	1.83609	0.876639	2.76058e-05	0.000127041	protein_coding
	ADD3	2800	3239	2684	4169	1907	3939	2256	2634.38	3022.45	2902.32	3342.68	2595.73	3204.4	2910.49	2845.6	1.05679	0.0796908	0.536573	0.644936	protein_coding						BEND5	16.4724	2.91084	1.54143	0.00040488	0.00145083	protein_coding
	ADGRA2	481	525	509	1178	568	1039	587	452.549	489.899	550.403	944.513	773.137	845.232	757.296	664.837	1.67375	0.743085	2.5942e-11	3.16126e-10	protein_coding						BEND7	833.409	1.22855	0.296955	0.0106012	0.0259845	protein_coding
	ADGRA3	1567	1484	1069	1464	606	1312	824	1474.31	1384.78	1155.95	1173.83	824.861	1067.32	1063.05	1190.37	0.772233	-0.372892	0.00593462	0.0157774	protein_coding						BEST1	169.836	3.37712	1.7558	3.89993e-12	5.3088e-11	protein_coding
	ADGRB1	52	41	38	144	68	163	73	48.9242	38.2588	41.091	115.458	92.5587	132.601	94.1782	77.0345	2.56668	1.3599	4.76371e-10	4.88083e-09	protein_coding						BET1	1572.82	1.30478	0.383808	0.0128386	0.0306613	protein_coding
	ADGRB2	769	909	843	1783	966	1680	856	723.513	848.226	911.57	1429.6	1314.88	1366.69	1104.34	1124.16	1.57735	0.657503	3.72445e-07	2.39624e-06	protein_coding						BEX2	2964.18	1.59237	0.671177	1.01596e-05	5.06777e-05	protein_coding
	ADGRB3	192	208	172	223	98	194	126	180.643	194.093	185.991	178.8	133.393	157.82	162.554	160.791	0.849744	-0.2349	0.180916	0.280648	protein_coding						BEX4	3616.95	1.32369	0.404566	5.5988e-05	0.000241201	protein_coding
	ADGRD1	13	11	5	16	21	39	18	12.231	10.2646	5.4067	12.8287	28.5843	31.7267	23.222	16.9118	2.54785	1.34928	0.00383152	0.0107455	protein_coding						BEX5	156.1	1.46223	0.548168	0.00393669	0.0110038	protein_coding
	ADGRE1	12	17	8	25	14	57	26	11.2902	15.8634	8.65073	20.0448	19.0562	46.3698	33.5429	19.7938	2.50022	1.32205	0.00084843	0.00283102	protein_coding						BFSP1	242.436	1.38183	0.466582	0.00147145	0.00461431	protein_coding
	ADGRE5	445	472	397	658	376	721	394	418.678	440.443	429.292	527.58	511.795	586.537	508.304	472.126	1.24479	0.315901	0.00560903	0.0150066	protein_coding						BGLAP	11.7544	2.83944	1.50561	0.00290272	0.00844104	protein_coding
	ADGRF3	13	11	9	15	12	10	17	12.231	10.2646	9.73207	12.0269	16.3339	8.13505	21.9319	15.9421	1.30388	0.382814	0.368763	0.487603	protein_coding						BHLHE40	953.788	2.12279	1.08596	4.24076e-23	2.06074e-21	protein_coding
	ADGRF5	5	4	1	32	14	45	14	4.70425	3.73257	1.08134	25.6574	19.0562	36.6077	18.0616	16.0035	7.82101	2.96735	9.17713e-08	6.58033e-07	protein_coding						BICDL2	38.6693	2.47181	1.30557	3.74149e-06	2.02364e-05	protein_coding
	ADGRF5P1	15	14	6	5	4	13	6	14.1127	13.064	6.48805	4.00897	5.44463	10.5756	7.74068	10.165	0.617355	-0.695828	0.153513	0.246454	pseudogene						BIN1	886.142	1.25919	0.332496	0.0325758	0.068198	protein_coding
	ADGRG2	67	71	34	221	77	174	107	63.0369	66.253	36.7656	177.196	104.809	141.55	138.042	96.2343	2.54027	1.34498	2.55744e-10	2.72099e-09	protein_coding						BIRC2	2402.85	1.24865	0.320365	0.00116855	0.00376272	protein_coding
	ADGRG6	215	261	138	252	104	320	178	202.283	243.55	149.225	202.052	141.56	260.322	229.64	184.461	1.05281	0.0742482	0.743931	0.816694	protein_coding						BIVM	656.746	1.54189	0.624697	3.29865e-07	2.1479e-06	protein_coding
	ADGRL1	2622	2904	2256	2622	1325	2446	1622	2466.91	2709.84	2439.51	2102.3	1803.53	1989.83	2092.56	2304.63	0.786817	-0.345901	0.00549014	0.0147278	protein_coding						BLOC1S2	3056.09	1.24101	0.311513	0.0175496	0.0400749	protein_coding
	ADGRL2	4167	4330	2984	3914	1498	3059	1803	3920.52	4040.5	3226.72	3138.22	2039.01	2488.51	2326.07	3046.01	0.670295	-0.577133	5.7145e-05	0.000245632	protein_coding						BLOC1S3	722.251	1.38486	0.469736	0.000118158	0.000473824	protein_coding
	ADGRL3	676	626	457	730	239	627	359	636.014	584.147	494.173	585.309	325.316	510.068	463.15	503.716	0.826901	-0.274214	0.114153	0.193872	protein_coding						BLOC1S4	796.815	1.22105	0.28812	0.0370897	0.0762185	protein_coding
	ADGRV1	1002	890	610	1347	516	1382	802	942.731	830.496	659.618	1080.02	702.357	1124.26	1034.67	903.378	1.21607	0.282223	0.121118	0.203325	protein_coding						BLTP1	1818.73	1.49644	0.581531	0.0173107	0.0395897	protein_coding
	ADH5	8624	8627	8807	5815	4063	5599	3613	8113.89	8050.21	9523.37	4662.43	5530.38	4554.81	4661.18	6645.96	0.566535	-0.819763	6.25067e-15	1.22027e-13	protein_coding						BMERB1	184.382	2.79607	1.4834	3.76422e-20	1.36348e-18	protein_coding
	ADI1	6161	5739	5201	4109	2748	4099	2662	5796.58	5355.3	5624.05	3294.57	3740.46	3334.56	3434.28	4575.67	0.616825	-0.697068	1.41515e-15	3.01742e-14	protein_coding						BMF	547.461	2.14112	1.09836	3.558e-13	5.57544e-12	protein_coding
	ADIPOR1	6716	6642	5357	6683	3665	5880	4005	6318.75	6197.93	5792.74	5358.38	4988.64	4783.41	5166.9	5562.98	0.831381	-0.266419	0.00133447	0.00423525	protein_coding						BMP8A	39.743	1.44379	0.52986	0.0253433	0.0550129	protein_coding
	ADIPOR2	5697	5684	4353	5880	2753	4774	3336	5360.02	5303.98	4707.08	4714.54	3747.26	3883.67	4303.82	4714.72	0.812516	-0.299531	0.00398372	0.0111102	protein_coding						BMP8B	497.286	1.71455	0.777827	5.63426e-12	7.48095e-11	protein_coding
	ADISSP	3863	3269	3313	1810	1401	1590	1090	3634.5	3050.44	3582.48	1451.25	1906.98	1293.47	1406.22	2514.74	0.442127	-1.17747	2.07649e-14	3.81917e-13	protein_coding						BMPR1B	253.495	1.80411	0.851285	9.27117e-10	9.10461e-09	protein_coding
	ADK	2257	2488	2185	1918	1320	1908	1386	2123.5	2321.66	2362.73	1537.84	1796.73	1552.17	1788.1	1941.15	0.734597	-0.444974	7.87513e-05	0.000328703	protein_coding						BMT2	964.851	1.37863	0.463237	7.00862e-05	0.000295465	protein_coding
	ADM	245	259	211	366	250	389	169	230.508	241.684	228.163	293.456	340.289	316.453	218.029	258.16	1.25263	0.324966	0.0274312	0.0588366	protein_coding						BNC1	112.788	1.74286	0.80146	6.70655e-06	3.46354e-05	protein_coding
	ADM2	30	29	48	232	136	139	102	28.2255	27.0611	51.9044	186.016	185.117	113.077	131.591	96.2227	4.34277	2.11861	5.81187e-16	1.30395e-14	protein_coding						BNIP3L	1599.46	1.22322	0.290685	0.00981009	0.0243402	protein_coding
	ADM5	118	107	95	46	28	28	17	111.02	99.8461	102.727	36.8825	38.1124	22.7781	21.9319	72.0463	0.285752	-1.80717	4.5316e-12	6.11331e-11	protein_coding						BOD1	5076.64	1.42522	0.511186	1.71524e-05	8.19462e-05	protein_coding
	ADNP	5423	4973	3751	6944	3171	5797	4187	5102.23	4640.51	4056.11	5567.65	4316.23	4715.89	5401.7	4844.57	1.08719	0.120606	0.310119	0.428048	protein_coding						BOK	56.3926	1.44319	0.529259	0.02026	0.0453274	protein_coding
	ADNP2	2740	2486	2018	3867	1778	3267	2473	2577.93	2319.79	2182.15	3100.53	2420.14	2657.72	3190.45	2590.1	1.20443	0.26835	0.0123297	0.0296243	protein_coding						BOLA1	759.186	1.39282	0.478005	0.021052	0.0468429	protein_coding
	ADNP-AS1	8	15	9	50	40	62	34	7.5268	13.9971	9.73207	40.0897	54.4463	50.4373	43.8638	32.4894	4.49724	2.16904	3.7993e-10	3.9465e-09	lncRNA						BORCS6	551.178	1.40149	0.486962	0.00113968	0.00368201	protein_coding
	ADO	1990	1939	1813	3872	2474	3567	2770	1872.29	1809.36	1960.47	3104.54	3367.5	2901.77	3573.61	2561.78	1.71975	0.782199	3.08713e-20	1.12793e-18	protein_coding						BORCS7	1734	2.62002	1.38958	7.06413e-21	2.78398e-19	protein_coding
	ADORA1	129	112	115	107	67	124	104	121.37	104.512	124.354	85.7919	91.1975	100.875	134.172	106.959	0.877325	-0.188816	0.325199	0.443856	protein_coding						BRD1	1719.42	1.3669	0.450903	1.86318e-05	8.83521e-05	protein_coding
	ADORA2B	561	663	550	692	412	628	361	527.817	618.673	594.738	554.841	560.797	510.881	465.731	559.3	0.901972	-0.148846	0.168889	0.266182	protein_coding						BRD10	553.911	1.3536	0.436801	0.0259595	0.0561477	protein_coding
	ADPGK	3494	3318	3043	4515	2993	4547	2855	3287.33	3096.16	3290.52	3620.1	4073.94	3699.01	3683.27	3546.78	1.16843	0.224572	0.00682808	0.0178151	protein_coding						BRF2	871.43	1.25449	0.327098	0.0304309	0.0644348	protein_coding
	ADPRH	38	39	38	45	29	58	31	35.7523	36.3925	41.091	36.0807	39.4735	47.1833	39.9935	37.5929	1.08245	0.114298	0.665733	0.755567	protein_coding						BRI3	1372.2	1.31118	0.390861	0.0025321	0.00747167	protein_coding
	ADPRHL1	218	210	154	256	144	214	120	205.105	195.96	166.527	205.259	196.007	174.09	154.814	187.977	0.9658	-0.050204	0.720801	0.79902	protein_coding						BRK1	5727.83	1.2027	0.266275	0.0298488	0.0633872	protein_coding
	ADPRM	258	261	325	1013	645	1042	925	242.739	243.55	351.436	812.217	877.946	847.672	1193.35	609.085	3.34207	1.74074	2.13148e-20	7.98168e-19	protein_coding						BRME1	496.45	1.48267	0.568193	0.000386633	0.0013916	protein_coding
	ADPRS	1783	1568	1758	1958	1580	2038	1363	1677.54	1463.17	1901	1569.91	2150.63	1657.92	1758.42	1774.98	1.06085	0.085218	0.516689	0.627234	protein_coding						BRPF3	3734.9	1.82696	0.869445	3.04247e-08	2.34709e-07	protein_coding
	ADRA1B	12	18	14	47	19	36	16	11.2902	16.7965	15.1388	37.6843	25.862	29.2862	20.6418	19.8702	2.00764	1.0055	0.00447208	0.0122801	protein_coding						BRSK1	641.077	2.30605	1.20542	2.94937e-26	1.87521e-24	protein_coding
	ADRA2C	377	375	470	874	703	788	501	354.7	349.928	508.23	700.767	956.893	641.042	646.346	569.806	1.82059	0.864406	2.39548e-07	1.59131e-06	protein_coding						BSDC1	5373.36	1.43951	0.525573	1.76565e-10	1.91982e-09	protein_coding
	ADRB2	66	71	42	109	57	151	57	62.0961	66.253	45.4163	87.3955	77.5859	122.839	73.5364	81.7701	1.5726	0.653153	0.00257784	0.00759495	protein_coding						BSPRY	68.9068	1.57772	0.657839	0.00602157	0.0159682	protein_coding
	ADRM1	6146	4698	5342	2480	1922	2266	1355	5782.46	4383.9	5776.52	1988.45	2616.14	1843.4	1748.1	3785.08	0.385417	-1.37551	2.00131e-16	4.77523e-15	protein_coding						BST1	21.0391	1.74041	0.799427	0.028806	0.0614457	protein_coding
	ADSL	2731	2864	2678	2276	1384	2104	1437	2569.46	2672.52	2895.83	1824.88	1883.84	1711.61	1853.89	2339.85	0.670148	-0.577447	2.91194e-10	3.07177e-09	protein_coding						BTF3	31922.3	1.39475	0.480008	0.000265086	0.000989841	protein_coding
	ADSS1	80	106	81	108	54	99	41	75.268	98.913	87.5886	86.5937	73.5025	80.537	52.8946	77.6	0.851332	-0.232207	0.260847	0.374354	protein_coding						BTF3L4	4362.12	1.25889	0.332151	0.0142685	0.0335248	protein_coding
	ADSS2	4804	5048	4117	3716	2055	3433	2079	4519.84	4710.5	4451.88	2979.46	2797.18	2792.76	2682.14	3559.59	0.616969	-0.69673	2.3484e-16	5.54681e-15	protein_coding						BTG1	2009.16	1.81874	0.86294	3.00246e-19	9.81162e-18	protein_coding
	AEBP2	1404	1526	1153	1927	1054	1593	1171	1320.95	1423.97	1246.79	1545.06	1434.66	1295.91	1510.72	1397.9	1.08647	0.119651	0.21455	0.320979	protein_coding						BTG2	1229.57	1.50461	0.589387	1.66058e-07	1.13686e-06	protein_coding
	AEN	5563	5745	6313	10037	6753	9454	7304	5233.95	5360.9	6826.51	8047.6	9191.89	7690.88	9422.98	7498.34	1.47881	0.56444	6.71984e-06	3.46956e-05	protein_coding						BTG3	1901.79	1.43715	0.523213	4.78013e-05	0.000208839	protein_coding
	AFAP1	1083	1065	848	940	328	751	511	1018.94	993.796	916.977	753.686	446.459	610.942	659.248	753.31	0.633877	-0.657725	1.74391e-05	8.32212e-05	protein_coding						BTN2A1	2727.19	1.29166	0.369232	1.6212e-06	9.33978e-06	protein_coding
	AFAP1L1	438	447	407	483	276	446	287	412.092	417.114	440.106	387.266	375.679	362.823	370.262	362.861	0.884673	-0.176783	0.0727904	0.133999	protein_coding						BTNL9	307.646	1.66716	0.737396	0.000164373	0.000640122	protein_coding
	AFAP1L2	119	100	80	188	105	217	128	111.961	93.3141	86.5073	150.737	142.921	176.531	165.134	118.396	1.63366	0.70811	8.23114e-05	0.0003417	protein_coding						BVES	503.102	1.26518	0.339346	0.0221587	0.0489123	protein_coding
	AFDN	7646	7786	5540	11266	4399	9597	6847	7193.74	7265.44	5990.63	9033	5987.73	7807.21	8833.4	7315.04	1.16129	0.215723	0.156878	0.250607	protein_coding						C10orf67	16.6871	2.21019	1.14417	0.00313861	0.00902474	protein_coding
	AFDN-DT	24	39	34	40	29	64	17	22.5804	36.3925	36.7656	32.0717	39.4735	52.0643	21.9319	33.4464	1.15809	0.211746	0.485103	0.598347	lncRNA						C10orf88	969.728	1.55542	0.637303	8.90313e-12	1.15444e-10	protein_coding
	AFF1	1930	1904	1283	1420	569	1230	962	1815.84	1776.7	1387.36	1138.55	774.498	1000.61	1241.09	1251.93	0.625865	-0.676076	0.000350434	0.00127241	protein_coding						C11orf54	594.85	1.65491	0.726754	1.07456e-08	8.93486e-08	protein_coding
	AFF2	42	56	24	123	57	83	56	39.5157	52.2559	25.9522	98.6206	77.5859	67.5209	72.2463	63.4709	2.00617	1.00445	9.6e-05	0.0003926	protein_coding						C11orf68	1183.62	2.27991	1.18898	4.5669e-18	1.32933e-16	protein_coding
	AFF3	417	468	360	754	270	523	427	392.334	436.71	389.283	604.552	367.512	425.463	550.878	416.753	1.20128	0.264567	0.102114	0.176885	protein_coding						C11orf71	337.434	1.37	0.454179	0.00701423	0.0182398	protein_coding
	AFF4	5170	4381	2761	5112	1817	3787	2909	4864.19	4088.09	2985.58	4098.77	2473.22	3080.74	3752.94	3597.97	0.842314	-0.247569	0.20284	0.307018	protein_coding						C11orf96	172.428	4.01538	2.00554	1.43159e-22	6.62149e-21	protein_coding
	AFG1L	255	298	290	365	195	339	190	239.917	278.076	313.589	292.655	265.426	275.778	245.121	274.09	0.977366	-0.0330287	0.814355	0.870525	protein_coding						C12orf57	2470.13	2.14482	1.10086	2.01719e-08	1.60256e-07	protein_coding
	AFG2A	856	871	671	497	229	509	356	805.367	812.766	725.58	398.491	311.705	414.074	459.28	556.623	0.50752	-0.978465	4.65761e-16	1.05624e-14	protein_coding						C12orf60	231.083	1.3553	0.438617	0.0183719	0.0416365	protein_coding
	AFG2B	527	529	606	472	358	509	299	495.828	493.632	655.293	378.446	487.294	414.074	385.744	468.936	0.758738	-0.398326	0.00592672	0.0157604	protein_coding						C12orf76	389.146	1.34711	0.429868	0.0026193	0.00769985	protein_coding
	AFG3L1P	1107	1109	941	726	528	885	566	1041.52	1034.85	1017.54	582.102	718.691	719.952	730.204	888.237	0.665868	-0.586692	5.68442e-06	2.97436e-05	transcribed_unitary_pseudogene						C14orf28	153.911	1.81302	0.858391	6.40736e-08	4.72305e-07	protein_coding
	AFG3L2	4133	3801	3178	2547	1439	2058	1286	3888.53	3546.87	3436.5	2042.17	1958.7	1674.19	1659.08	2772.22	0.50598	-0.982849	7.72069e-20	2.70353e-18	protein_coding						C14orf93	384.07	1.57922	0.659211	1.09322e-07	7.71525e-07	protein_coding
	AFMID	1186	1160	1070	1332	943	1301	936	1115.85	1082.44	1157.03	1067.99	1283.57	1058.37	1207.55	1126.76	1.03	0.0426428	0.667114	0.756637	protein_coding						C15orf61	399.849	1.62556	0.700936	5.06464e-06	2.68139e-05	protein_coding
	AFTPH	1297	1365	928	2499	1171	2207	1437	1220.28	1273.74	1003.48	2003.68	1593.91	1795.41	1853.89	1513.71	1.55429	0.636255	9.75244e-08	6.94787e-07	protein_coding						C16orf96	22.2326	2.42478	1.27786	8.84081e-05	0.000364456	protein_coding
	AGA	902	850	749	1408	801	1316	806	848.646	793.17	809.924	1128.92	1090.29	1070.57	1039.83	940.16	1.325	0.405989	2.88258e-05	0.000132108	protein_coding						C17orf100	171.324	1.77803	0.830278	2.06575e-09	1.91852e-08	protein_coding
	AGAP1	2156	2112	1447	3329	1271	2423	1796	2028.47	1970.79	1564.7	2669.17	1730.03	1971.12	2317.04	2019.7	1.17133	0.228146	0.150138	0.242119	protein_coding						C17orf113	158.519	2.73715	1.45267	3.66131e-15	7.3453e-14	protein_coding
	AGAP10P	12	16	20	11	14	30	9	11.2902	14.9303	21.6268	8.81973	19.0562	24.4051	11.611	19.8083	1.01198	0.0171738	0.965762	0.976856	unprocessed_pseudogene						C18orf21	2352.51	1.2568	0.329753	0.0231479	0.0508186	protein_coding
	AGAP14P	14	15	19	11	19	20	9	13.1719	13.9971	20.5455	8.81973	25.862	16.2701	11.611	15.5851	0.962757	-0.0547563	0.892419	0.926232	unprocessed_pseudogene						C18orf32	171.542	2.0948	1.06681	9.17842e-14	1.55024e-12	protein_coding
	AGAP2	162	170	159	261	161	278	162	152.418	158.634	171.933	209.268	219.146	226.154	208.998	187.542	1.34304	0.4255	0.00377507	0.0106084	protein_coding						C18orf54	719.461	1.40591	0.4915	5.20298e-06	2.74634e-05	protein_coding
	AGAP2-AS1	405	365	440	463	323	433	323	381.044	340.597	475.79	371.23	439.654	352.248	416.706	386.384	0.987826	-0.0176706	0.907385	0.937458	lncRNA						C19orf38	71.9616	2.73471	1.45139	3.50732e-09	3.14493e-08	protein_coding
	AGAP3	5331	5274	4835	6881	4983	6053	3740	5015.67	4921.39	5228.28	5517.14	6782.64	4924.15	4825.02	5357.74	1.09019	0.124577	0.307007	0.424868	protein_coding						C19orf73	52.9511	1.55773	0.639446	0.013161	0.0313139	protein_coding
	AGAP4	100	101	101	82	78	113	72	94.085	94.2473	109.215	65.7471	106.17	91.9261	92.8881	97.6241	0.893214	-0.162923	0.486074	0.599206	protein_coding						C1GALT1C1L	66.3655	2.62764	1.39377	4.06257e-07	2.59396e-06	protein_coding
	AGAP5	16	6	8	8	7	24	9	15.0536	5.59885	8.65073	6.41435	9.5281	19.5241	11.611	10.3427	1.21409	0.279872	0.601819	0.701989	protein_coding						C1orf116	22.9175	1.89631	0.923192	0.00686641	0.017904	protein_coding
	AGAP6	14	13	19	15	11	32	8	13.1719	12.1308	20.5455	12.0269	14.9727	26.0322	10.3209	17.5192	1.07108	0.0990669	0.796003	0.856424	protein_coding						C1orf21	1654.11	1.26234	0.336103	0.00336759	0.0095953	protein_coding
	AGAP9	447	454	411	419	281	603	341	420.56	423.646	444.431	335.951	382.485	490.543	439.928	437.045	0.959991	-0.0589072	0.712914	0.792483	protein_coding						C1orf216	600.115	1.31894	0.399383	0.0103503	0.0254466	protein_coding
	AGBL3	160	165	136	225	137	288	184	150.536	153.968	147.062	180.403	186.478	234.289	237.381	186.271	1.39172	0.476874	0.0018155	0.00557525	protein_coding						C1orf54	133.215	2.70925	1.43789	5.98657e-07	3.71754e-06	protein_coding
	AGBL5	4794	4856	4040	5252	2959	5066	3169	4510.43	4531.34	4368.62	4211.02	4027.66	4121.22	4088.37	4285.04	0.920097	-0.120143	0.0410952	0.0830048	protein_coding						C1orf56	326.364	1.82955	0.871486	4.23901e-10	4.37733e-09	protein_coding
	AGER	44	66	67	40	44	62	28	41.3974	61.5873	72.4498	32.0717	59.8909	50.4373	36.1232	50.2878	0.759085	-0.397666	0.134872	0.221783	protein_coding						C1orf74	554.749	1.41719	0.503032	4.81452e-06	2.55798e-05	protein_coding
	AGFG1	3763	3448	2645	2936	1380	2443	1689	3540.42	3217.47	2860.15	2354.07	1878.4	1987.39	2179	2595.73	0.655119	-0.61017	1.75359e-07	1.19239e-06	protein_coding						C1QL4	134.362	2.68516	1.42501	5.2582e-09	4.59546e-08	protein_coding
	AGFG2	469	472	486	462	289	456	287	441.259	440.443	525.532	370.429	393.374	370.958	370.262	424.398	0.802224	-0.317923	0.00721831	0.018685	protein_coding						C1QTNF1	133.804	1.97286	0.98029	3.41368e-07	2.21389e-06	protein_coding
	AGGF1	1242	1181	968	1730	1042	1470	893	1168.54	1102.04	1046.74	1387.1	1418.33	1195.85	1152.07	1200.3	1.16479	0.220071	0.0566495	0.108856	protein_coding						C1QTNF3	16.0598	2.20941	1.14366	0.00510018	0.0138014	protein_coding
	AGGF1P2	19	18	11	50	33	58	28	17.8761	16.7965	11.8948	40.0897	44.9182	47.1833	36.1232	28.6792	2.69985	1.43288	2.76798e-06	1.53416e-05	processed_pseudogene						C1QTNF6	309.682	1.96291	0.972994	1.04892e-07	7.42094e-07	protein_coding
	AGK	4933	5143	4494	4561	2250	4221	2798	4641.21	4799.15	4859.55	3656.98	3062.6	3433.8	3609.74	4029.13	0.722141	-0.469648	4.05282e-07	2.58852e-06	protein_coding						C1S	39.2861	1.99241	0.994516	0.000613392	0.00211205	protein_coding
	AGL	4174	3706	2408	2980	1166	2194	1701	3927.11	3458.22	2603.87	2389.34	1587.11	1784.83	2194.48	2496.83	0.59744	-0.743133	2.57654e-05	0.000119172	protein_coding						C21orf58	867.598	1.26265	0.336454	0.00920167	0.0230096	protein_coding
	AGMAT	154	129	121	57	37	73	40	144.891	120.375	130.842	45.7022	50.3628	59.3859	51.6045	87.1698	0.392696	-1.34852	9.8787e-12	1.27077e-10	protein_coding						C22orf39	2336.86	1.70999	0.77399	3.08429e-18	9.19388e-17	protein_coding
	AGO1	3609	3503	2403	2731	975	2351	1496	3395.53	3268.79	2598.46	2189.7	1327.13	1912.55	1930.01	2349.16	0.596283	-0.74593	7.09342e-06	3.64189e-05	protein_coding						C2CD4C	55.9508	1.92076	0.941677	0.000239457	0.000902952	protein_coding
	AGO2	4289	4016	2449	4281	1360	3180	2587	4035.3	3747.5	2648.2	3432.48	1851.17	2586.95	3337.52	3080.45	0.805977	-0.31119	0.172065	0.27005	protein_coding						C2orf66	11.8613	2.67074	1.41724	0.00392274	0.0109706	protein_coding
	AGO3	1028	993	752	1143	522	1101	749	967.194	926.609	813.168	916.45	710.524	895.669	966.294	906.732	0.967366	-0.0478663	0.695582	0.778884	protein_coding						C2orf72	265.143	1.81211	0.857671	2.82207e-08	2.19477e-07	protein_coding
	AGO4	825	950	619	1976	817	1764	1204	776.201	886.484	669.35	1584.34	1112.07	1435.02	1553.3	1120.63	1.82875	0.870856	3.54765e-09	3.17703e-08	protein_coding						C2orf74	248.31	1.64597	0.718937	0.00115161	0.00371369	protein_coding
	AGPAT1	4460	4482	3893	3766	2113	3304	2202	4196.19	4182.34	4209.66	3019.55	2876.12	2687.82	2840.83	3617.38	0.680656	-0.555002	4.43524e-09	3.92678e-08	protein_coding						C2orf88	125.955	1.45594	0.541953	0.00898897	0.0225501	protein_coding
	AGPAT2	1430	1277	1249	1477	1196	1326	669	1345.42	1191.62	1350.59	1184.25	1627.94	1078.71	863.085	1166.8	0.916695	-0.125486	0.494172	0.60683	protein_coding						C2orf92	54.8197	2.13684	1.09548	0.000237535	0.000896508	protein_coding
	AGPAT3	3343	3461	3081	4077	2020	3377	2133	3145.26	3229.6	3331.61	3268.91	2749.54	2747.21	2751.81	3063.73	0.890608	-0.167138	0.0492174	0.0966935	protein_coding						C3	79.2017	3.7691	1.91422	4.05139e-18	1.18748e-16	protein_coding
	AGPAT4	1071	1137	880	1423	766	1352	831	1007.65	1060.98	951.58	1140.95	1042.65	1099.86	1072.08	1068.57	1.08224	0.114022	0.232263	0.341984	protein_coding						C3orf62	372.262	1.62475	0.70022	4.96065e-07	3.12659e-06	protein_coding
	AGPAT5	2118	2135	1668	2529	1251	1853	1359	1992.72	1992.26	1803.68	2027.74	1702.81	1507.42	1753.26	1843.34	0.905846	-0.142662	0.215366	0.322016	protein_coding						C3orf80	191.799	2.45077	1.29323	1.04065e-15	2.26011e-14	protein_coding
	AGPS	5835	5623	4204	4965	2255	4266	2972	5489.86	5247.05	4545.96	3980.9	3069.41	3470.41	3834.21	4213.73	0.704581	-0.505163	9.02143e-05	0.000370523	protein_coding						C4orf3	2707.01	1.33008	0.411518	0.00355031	0.010052	protein_coding
	AGRN	1440	1502	1562	1715	947	1856	799	1354.82	1401.58	1689.05	1375.08	1289.02	1509.87	1030.8	1404.54	0.878999	-0.186067	0.276733	0.392283	protein_coding						C5	216.067	5.31541	2.41018	5.31427e-53	2.37955e-50	protein_coding
	AGTPBP1	3286	3579	2625	7495	3218	5775	4163	3091.63	3339.71	2838.52	6009.44	4380.2	4697.99	5370.74	4084.57	1.65541	0.727191	1.76542e-08	1.4186e-07	protein_coding						C5orf24	3662.58	1.2737	0.34903	0.00636269	0.0167651	protein_coding
	AGTR1	67	65	43	129	44	118	82	63.0369	60.6542	46.4977	103.431	59.8909	95.9936	105.789	76.2027	1.61691	0.693238	0.00134389	0.00426127	protein_coding						C5orf63	291.115	1.52014	0.604206	0.000356901	0.00129344	protein_coding
	AGTRAP	1634	1469	1662	1035	772	981	562	1537.35	1370.78	1797.19	829.856	1050.81	798.048	725.043	1234.19	0.542206	-0.883087	1.19717e-08	9.89569e-08	protein_coding						C6orf120	2133.97	1.25492	0.327596	0.000182939	0.000707061	protein_coding
	AHCTF1	4274	3923	2549	3612	1509	2983	1908	4021.19	3660.71	2756.34	2896.08	2053.99	2426.69	2461.54	2925.46	0.707106	-0.500002	0.00191686	0.00584798	protein_coding						C6orf52	92.6205	1.71254	0.77614	0.00113178	0.00366097	protein_coding
	AHCTF1P1	40	34	18	41	19	37	23	37.634	31.7268	19.4641	32.8735	25.862	30.0997	29.6726	29.0079	1.00103	0.00148556	0.995771	0.997003	processed_pseudogene						C8orf34	156.952	1.4188	0.50467	0.0056334	0.0150603	protein_coding
	AHCY	17298	16818	16729	14298	11651	15269	10078	16274.8	15693.6	18089.8	11464	15858.8	12421.4	13001.8	14940.9	0.790123	-0.339851	0.00142492	0.00448169	protein_coding						C8orf48	79.4917	2.3256	1.2176	4.81847e-08	3.61917e-07	protein_coding
	AHCYL1	5606	5488	4635	3894	2080	3517	2159	5274.4	5121.08	5012.02	3122.18	2831.21	2861.1	2785.35	3914.74	0.564932	-0.823851	1.82215e-25	1.09877e-23	protein_coding						C8orf58	181.659	1.63616	0.710313	4.73249e-05	0.000207016	protein_coding
	AHCYL2	1031	1082	842	1297	532	1056	784	970.016	1009.66	910.489	1039.93	724.135	859.061	1011.45	929.95	0.944092	-0.0830011	0.517572	0.62816	protein_coding						C8orf76	310.941	1.28165	0.358003	0.0261955	0.056571	protein_coding
	AHDC1	520	504	331	537	252	512	302	489.242	470.303	357.924	430.563	343.011	416.515	389.614	409.544	0.900399	-0.151363	0.371014	0.489958	protein_coding						C9orf72	994.969	1.5045	0.589289	5.32444e-05	0.000230609	protein_coding
	AHI1	910	1015	849	1510	732	1491	911	856.173	947.139	918.058	1210.71	996.367	1212.94	1175.29	1055.59	1.26782	0.342355	0.0063757	0.016791	protein_coding						C9orf85	655.94	1.443	0.529068	0.000875116	0.00290899	protein_coding
	AHNAK	3172	3113	1671	6228	1917	7070	4084	2984.38	2904.87	1806.92	4993.57	2609.34	5751.48	5268.82	3763.42	1.81494	0.85992	0.00825279	0.0209708	protein_coding						CA13	134.573	1.27589	0.351506	0.038734	0.0789498	protein_coding
	AHNAK2	394	408	199	435	145	433	165	370.695	380.722	215.187	348.78	197.368	352.248	212.869	296.745	0.865464	-0.208455	0.404457	0.522902	protein_coding						CAB39L	236.81	1.59179	0.670653	1.85096e-05	8.78318e-05	protein_coding
	AHR	251	240	189	265	186	222	126	236.153	223.954	204.373	212.475	253.175	180.598	162.554	208.066	0.910234	-0.135691	0.418972	0.53695	protein_coding						CABCOCO1	27.2974	2.46486	1.3015	4.34622e-05	0.000191793	protein_coding
	AHRR	1000	1056	731	1585	878	1468	656	940.85	985.397	790.46	1270.84	1195.1	1194.23	846.314	999.214	1.24491	0.316043	0.0391038	0.0795649	protein_coding						CABP7	36.7234	1.59024	0.669245	0.0149305	0.0348608	protein_coding
	AHSA1	8548	8778	7283	3916	2825	3862	2304	8042.38	8191.12	7875.41	3139.82	3845.27	3141.76	2972.42	5825.4	0.407341	-1.29569	1.61704e-31	1.53984e-29	protein_coding						CACNA1B	228.449	2.32064	1.21452	5.6728e-15	1.11262e-13	protein_coding
	AHSA2P	707	770	787	810	812	1791	769	665.181	718.519	851.015	649.453	1105.26	1456.99	992.097	933.9	1.41119	0.496917	0.0103325	0.0254117	transcribed_unitary_pseudogene						CACNA1C	144.744	1.96424	0.973972	6.29901e-07	3.89775e-06	protein_coding
	AIDA	2227	2216	1660	2013	938	1693	1143	2095.27	2067.84	1795.03	1614.01	1276.76	1377.26	1474.6	1632.96	0.723261	-0.467411	6.70559e-05	0.000284171	protein_coding						CACNA1H	854.724	1.563	0.644314	1.3715e-05	6.67668e-05	protein_coding
	AIF1L	2201	2405	2251	3115	1733	3278	2133	2070.81	2244.21	2434.1	2497.59	2358.88	2666.67	2751.81	2307.31	1.14221	0.191824	0.0487726	0.0959718	protein_coding						CACNA2D3	312.732	1.77167	0.825111	1.58982e-10	1.7435e-09	protein_coding
	AIFM1	7303	7359	6175	3430	2036	2914	1906	6871.03	6866.99	6677.28	2750.15	2771.31	2370.55	2458.95	4559.69	0.380194	-1.39519	2.84825e-46	7.58751e-44	protein_coding						CACNB1	192.387	1.70877	0.772956	8.30721e-07	5.02083e-06	protein_coding
	AIFM2	300	261	295	153	81	158	85	282.255	243.55	318.996	122.674	110.254	128.534	109.66	200.247	0.421491	-1.24643	4.22171e-16	9.62578e-15	protein_coding						CACNB3	441.103	1.48687	0.572279	0.000104877	0.000425183	protein_coding
	AIG1	1809	1927	1814	2583	1699	2647	1617	1702	1798.16	1961.55	2071.03	2312.61	2153.35	2086.11	1946.43	1.18401	0.243679	0.0227921	0.0501213	protein_coding						CACNB4	315.469	1.44773	0.53379	0.00215405	0.00648157	protein_coding
	AIMP1	3951	4141	4127	3799	3003	4149	3242	3717.3	3864.14	4462.69	3046.01	4087.55	3375.23	4182.55	3819.67	0.914347	-0.129186	0.318592	0.437078	protein_coding						CACNG4	48.1818	3.01612	1.59269	1.89179e-09	1.77182e-08	protein_coding
	AIMP2	3452	3398	3076	1685	1095	1567	954	3247.81	3170.81	3326.2	1351.02	1490.47	1274.76	1230.77	2329.52	0.411313	-1.28169	2.43083e-39	4.09254e-37	protein_coding						CACNG5	43.6509	1.72313	0.785031	0.017983	0.0409048	protein_coding
	AIP	1827	1802	2046	1906	1894	2029	1268	1718.93	1681.52	2212.42	1528.22	2578.03	1650.6	1635.86	1833.97	0.987061	-0.0187881	0.909526	0.938973	protein_coding						CACNG6	28.0475	2.20105	1.13819	0.000976782	0.00321495	protein_coding
	AIRIM	2403	2203	1881	1928	1018	1673	1130	2260.86	2055.71	2034	1545.86	1385.66	1360.99	1457.83	1790.93	0.679235	-0.558018	4.01274e-08	3.05087e-07	protein_coding						CACNG7	36.2571	5.34446	2.41804	1.94419e-13	3.14977e-12	protein_coding
	AJM1	77	64	55	76	39	86	47	72.4454	59.7211	59.4738	60.9363	53.0851	69.9614	60.6353	62.8563	0.962086	-0.0557625	0.821973	0.876002	protein_coding						CACNG8	443.395	2.15294	1.10631	6.0128e-08	4.44934e-07	protein_coding
	AJUBA	782	796	906	1776	1204	1651	1097	735.744	742.781	979.695	1423.98	1638.83	1343.1	1415.25	1176.5	1.77624	0.828829	2.11498e-12	2.99527e-11	protein_coding						CADM2	117.129	2.43203	1.28216	1.16774e-12	1.71614e-11	protein_coding
	AK1	369	360	329	433	318	356	232	347.174	335.931	355.761	347.176	432.848	289.608	299.306	350.964	0.984539	-0.0224792	0.867365	0.908624	protein_coding						CALCOCO1	2192.72	1.9501	0.963551	3.22983e-22	1.44929e-20	protein_coding
	AK2	19351	19834	17600	15257	10110	14883	10124	18206.4	18507.9	19031.6	12233	13761.3	12107.4	13061.1	16043.4	0.688233	-0.539031	5.55877e-10	5.65962e-09	protein_coding						CALCRL	118.693	1.99948	0.999622	9.41893e-09	7.90672e-08	protein_coding
	AK3	1558	1742	1342	3543	1922	2898	2036	1465.84	1625.53	1451.16	2840.75	2616.14	2357.54	2626.67	2092.51	1.72358	0.785409	2.69301e-13	4.28378e-12	protein_coding						CALHM2	63.3679	2.74146	1.45494	6.27045e-12	8.27865e-11	protein_coding
	AK4	2655	2839	2196	2363	1054	1664	1198	2497.96	2649.19	2374.62	1894.64	1434.66	1353.67	1545.56	1957.81	0.621374	-0.686466	4.05367e-08	3.07976e-07	protein_coding						CALHM5	47.4313	1.6071	0.684464	0.0123228	0.029611	protein_coding
	AK5	69	48	36	109	47	59	42	64.9186	44.7908	38.9283	87.3955	63.9744	47.9968	54.1847	52.0888	1.28123	0.357532	0.196303	0.29882	protein_coding						CALML6	13.7223	2.25766	1.17483	0.0392746	0.0798474	protein_coding
	AK6	2220	2139	2635	2009	2219	2050	2016	2088.69	1995.99	2849.33	1610.8	3020.41	1667.69	2600.87	2343.92	0.961958	-0.0559535	0.795994	0.856424	protein_coding						CALR3	10.7187	2.83647	1.5041	0.00297593	0.0086277	protein_coding
	AK7	114	90	99	129	53	106	52	107.257	83.9827	107.053	103.431	72.1413	86.2315	67.0859	90.8586	0.840882	-0.250025	0.182615	0.282677	protein_coding						CAMK1D	347.857	1.29225	0.369887	0.0195768	0.0440163	protein_coding
	AK8	37	58	55	51	44	36	15	34.8114	54.1222	59.4738	40.8915	59.8909	29.2862	19.3517	42.0918	0.75075	-0.413595	0.144983	0.235157	protein_coding						CAMK2B	191.243	1.63147	0.706171	4.75157e-05	0.000207764	protein_coding
	AK9	207	257	185	471	232	404	256	194.756	239.817	200.048	377.645	315.788	328.656	330.269	294.45	1.60027	0.678319	7.89557e-06	4.02622e-05	protein_coding						CAMK2N1	390.207	2.28278	1.19079	9.77376e-27	6.4682e-25	protein_coding
	AKAP1	5939	5745	4679	5642	3267	5465	3634	5587.71	5360.9	5059.59	4523.72	4446.9	4445.8	4688.27	4818.62	0.848083	-0.237723	0.00296543	0.00860183	protein_coding						CAMK2N2	109.622	1.69316	0.759721	1.81993e-05	8.65155e-05	protein_coding
	AKAP10	1486	1613	1299	2012	1059	1825	1167	1398.1	1505.16	1404.66	1613.21	1441.46	1484.65	1505.56	1450.29	1.05303	0.074549	0.394829	0.513813	protein_coding						CAMLG	3709.36	2.72807	1.44788	2.18039e-35	2.76423e-33	protein_coding
	AKAP11	3091	2830	1630	3491	1134	2758	1959	2908.17	2640.79	1762.59	2799.06	1543.55	2243.65	2527.33	2368.74	0.935036	-0.0969062	0.670624	0.759726	protein_coding						CAMSAP3	760.259	1.22537	0.293221	0.0340468	0.0707948	protein_coding
	AKAP12	7030	6643	4750	8728	3412	6956	4979	6614.17	6198.86	5136.37	6998.05	4644.27	5658.74	6423.47	5694.73	0.991454	-0.0123818	0.928451	0.952391	protein_coding						CAPN3	17.542	2.08876	1.06265	0.0184928	0.0418925	protein_coding
	AKAP13	3425	2840	1797	3370	1138	2856	2108	3222.41	2650.12	1943.17	2702.04	1549	2323.37	2719.56	2332.38	0.891998	-0.164887	0.457008	0.572348	protein_coding						CAPS	74.9313	3.5316	1.82032	3.35901e-10	3.51169e-09	protein_coding
	AKAP17A	1830	1781	1560	2805	1886	2731	1935	1721.76	1661.92	1686.89	2249.03	2567.14	2221.68	2496.37	2091.91	1.40924	0.494917	6.35205e-06	3.29649e-05	protein_coding						CARD8	1131.1	1.23076	0.299545	0.00552748	0.0148167	protein_coding
	AKAP3	146	154	99	324	171	269	178	137.364	143.704	107.053	259.781	232.758	218.833	229.64	184.564	1.81548	0.860352	5.39568e-07	3.37651e-06	protein_coding						CARF	238.762	2.42376	1.27725	3.03256e-18	9.05253e-17	protein_coding
	AKAP5	564	549	384	570	291	556	408	530.639	512.295	415.235	457.022	396.097	452.309	526.366	461.506	0.94152	-0.0869368	0.567119	0.672169	protein_coding						CARMIL2	632.005	1.48365	0.569153	0.00252805	0.00746182	protein_coding
	AKAP6	177	196	117	218	78	217	91	166.53	182.896	126.517	174.791	106.17	176.531	117.4	141.481	0.913148	-0.13108	0.55953	0.665346	protein_coding						CARS1	3783.82	1.47399	0.559726	1.61161e-06	9.28959e-06	protein_coding
	AKAP7	356	336	340	559	298	528	353	334.943	313.536	367.656	448.202	405.625	429.531	455.41	382.488	1.28548	0.362312	0.00300463	0.00870011	protein_coding						CASD1	902.108	2.15348	1.10667	3.09384e-25	1.82381e-23	protein_coding
	AKAP8	2181	1881	1800	1990	1125	1864	1316	2051.99	1755.24	1946.41	1595.57	1531.3	1516.37	1697.79	1754.14	0.826368	-0.275144	0.00490179	0.0133296	protein_coding						CASKIN1	398.989	2.63567	1.39817	4.2801e-21	1.72557e-19	protein_coding
	AKAP8L	2977	3207	2805	3929	2518	3757	2809	2800.91	2992.58	3033.16	3150.25	3427.39	3056.34	3623.93	3206.72	1.12602	0.171236	0.116061	0.19647	protein_coding						CASP3	2427.65	1.31449	0.394508	0.0145089	0.0340212	protein_coding
	AKAP9	2741	2324	1467	3331	1185	2676	1591	2578.87	2168.62	1586.33	2670.77	1612.97	2176.94	2052.57	2120.82	1.00844	0.0121193	0.952538	0.968133	protein_coding						CASP8AP2	3324.6	1.41608	0.501902	0.00367464	0.0103594	protein_coding
	AKIP1	680	696	707	523	421	517	318	639.778	649.466	764.508	419.338	573.047	420.582	410.256	563.437	0.664355	-0.589975	0.00010368	0.000420736	protein_coding						CASS4	25.6543	2.39432	1.25961	0.0121414	0.0292318	protein_coding
	AKIRIN1	5137	5252	4269	4951	2546	4204	2719	4833.15	4900.86	4616.24	3969.68	3465.5	3419.97	3507.82	4183.93	0.750922	-0.413266	2.42792e-07	1.61083e-06	protein_coding						CATSPERE	48.1272	1.8366	0.87704	0.000628286	0.00215909	protein_coding
	AKIRIN2	1887	1832	1713	2094	1276	1913	1412	1775.38	1709.52	1852.34	1678.96	1736.84	1556.23	1821.64	1747.85	0.953918	-0.0680623	0.473127	0.58713	protein_coding						CAV2	514.509	1.26055	0.334057	0.0143151	0.0336192	protein_coding
	AKNA	150	167	131	1685	749	1093	1044	141.127	155.835	141.656	1351.02	1019.51	889.161	1346.88	685.1	7.87242	2.97681	1.92677e-65	2.13415e-62	protein_coding						CAV3	76.6835	1.54848	0.630856	0.0117332	0.0283822	protein_coding
	AKR1A1	2225	2357	2470	2363	1667	2540	1585	2093.39	2199.41	2670.91	1894.64	2269.05	2066.3	2044.83	2260.4	0.890933	-0.166611	0.10805	0.185398	protein_coding						CBARP	138.254	1.36095	0.444616	0.0121972	0.0293495	protein_coding
	AKR1B1	14925	14431	13916	10280	7921	10731	6581	14042.2	13466.2	15047.9	8242.44	10781.7	8729.72	8490.23	11482.9	0.638614	-0.646984	1.25064e-10	1.39998e-09	protein_coding						CBFA2T3	44.256	1.6287	0.703721	0.00692682	0.0180347	protein_coding
	AKR1B10	5	7	3	18	12	15	16	4.70425	6.53199	3.24402	14.4323	16.3339	12.2026	20.6418	10.9933	3.2051	1.68037	0.00151925	0.00474945	protein_coding						CBLN1	67.9379	1.84864	0.886463	0.000132673	0.000526214	protein_coding
	AKR7A2	2332	2140	2276	1412	1004	1383	713	2194.06	1996.92	2461.13	1132.13	1366.6	1125.08	919.85	1658.43	0.512218	-0.965171	2.42847e-12	3.39809e-11	protein_coding						CBLN3	45.4643	1.42973	0.515742	0.031995	0.0671639	protein_coding
	AKR7A3	10	10	27	9	13	17	15	9.4085	9.33141	29.1962	7.21614	17.695	13.8296	19.3517	15.5795	0.896008	-0.158416	0.720401	0.79878	protein_coding						CBR3	173.802	1.48661	0.572028	0.00260731	0.00767101	protein_coding
	AKR7L	34	27	18	25	13	36	18	31.9889	25.1948	19.4641	20.0448	17.695	29.2862	23.222	25.1065	0.88818	-0.171075	0.63309	0.72873	protein_coding						CBX4	2247.58	2.17044	1.11799	5.71336e-25	3.25847e-23	protein_coding
	AKT1	5680	5509	5200	5283	3270	4787	2648	5344.03	5140.68	5622.97	4235.87	4450.98	3894.25	3416.22	4701.02	0.744944	-0.424796	3.50625e-05	0.000158074	protein_coding						CBX7	396.819	1.43394	0.519983	8.51988e-05	0.000352454	protein_coding
	AKT1S1	3440	3137	2943	1626	1150	1598	1068	3236.52	2927.26	3182.39	1303.72	1565.33	1299.98	1377.84	2286.63	0.444654	-1.16925	8.52243e-24	4.39594e-22	protein_coding						CBX8	1090.93	1.6643	0.734917	4.32634e-10	4.4544e-09	protein_coding
	AKT2	5529	5476	4987	4966	3074	5621	3562	5201.96	5109.88	5392.65	3981.71	4184.2	4572.71	4595.38	4860.15	0.827779	-0.272683	0.00293547	0.00852331	protein_coding						CC2D2B	22.295	1.81543	0.860309	0.0107806	0.0263565	protein_coding
	AKT3	3474	3314	2576	5636	2288	4468	3364	3268.51	3092.43	2785.53	4518.91	3114.33	3634.74	4339.94	3471.31	1.28004	0.35619	0.00789266	0.0201457	protein_coding						CCBE1	143.152	1.85802	0.893765	9.68255e-05	0.000395592	protein_coding
	AKTIP	597	740	621	920	520	797	582	561.687	690.525	671.513	737.65	707.801	648.363	750.846	680.505	1.10858	0.148707	0.224746	0.333306	protein_coding						CCDC102A	446.507	1.29406	0.37191	0.0112136	0.0272569	protein_coding
	ALAD	1083	1092	984	1277	743	1334	769	1018.94	1018.99	1064.04	1023.89	1011.34	1085.22	992.097	1005.66	0.995763	-0.00612555	0.938781	0.959014	protein_coding						CCDC102B	113.085	2.49961	1.3217	1.53996e-10	1.69856e-09	protein_coding
	ALAS1	3433	2799	2860	1868	1136	1877	1335	3229.94	2611.86	3092.64	1497.75	1546.27	1526.95	1722.3	2339.62	0.528029	-0.921312	8.51225e-17	2.12503e-15	protein_coding						CCDC110	70.1914	1.69788	0.763734	0.000501238	0.00175517	protein_coding
	ALCAM	3621	3594	2752	5538	2387	4194	2997	3406.82	3353.71	2975.85	4440.33	3249.08	3411.84	3866.47	3440.55	1.15322	0.205669	0.0950608	0.166977	protein_coding						CCDC112	899.499	1.45271	0.538743	4.15757e-05	0.00018428	protein_coding
	ALDH16A1	1210	947	1210	889	756	859	419	1138.43	883.685	1308.42	712.794	1029.03	698.801	540.557	929.415	0.67097	-0.57568	0.00405467	0.0112767	protein_coding						CCDC115	1131.61	1.20001	0.263045	0.0153995	0.0357708	protein_coding
	ALDH18A1	9740	9260	7529	6068	3307	5159	3467	9163.88	8640.89	8141.42	4865.28	4501.35	4196.87	4472.82	6549.48	0.521357	-0.939656	1.21744e-23	6.17373e-22	protein_coding						CCDC121	228.774	1.25551	0.328269	0.0367703	0.0756137	protein_coding
	ALDH1A1	20	53	16	41	14	49	12	18.817	49.4565	17.3015	32.8735	19.0562	39.8617	15.4814	25.5669	0.955755	-0.0652877	0.879385	0.917034	protein_coding						CCDC122	216.918	1.30253	0.381313	0.00839815	0.0212862	protein_coding
	ALDH1A2	1646	2001	1877	1179	570	1086	604	1548.64	1867.22	2029.68	945.314	775.859	883.466	779.228	1175.15	0.466838	-1.09901	4.70958e-15	9.31515e-14	protein_coding						CCDC126	680.521	1.72948	0.79034	6.15698e-08	4.55124e-07	protein_coding
	ALDH1A3	169	212	199	218	94	191	77	159.004	197.826	215.187	174.791	127.949	155.379	99.3387	151.607	0.739496	-0.435385	0.0214052	0.0474931	protein_coding						CCDC127	1210.14	1.47133	0.557122	6.48038e-08	4.77186e-07	protein_coding
	ALDH1B1	4122	3847	3519	3504	2207	3203	2502	3878.18	3589.8	3805.24	2809.48	3004.07	2605.66	3227.86	3301.61	0.774292	-0.369051	0.000129979	0.000516796	protein_coding						CCDC136	597.827	1.4627	0.548636	1.26644e-07	8.84281e-07	protein_coding
	ALDH1L1	19	29	24	46	19	42	19	17.8761	27.0611	25.9522	36.8825	25.862	34.1672	24.5121	28.3501	1.3159	0.39605	0.169443	0.266711	protein_coding						CCDC14	3121.28	1.56195	0.643348	0.000220595	0.000836924	protein_coding
	ALDH1L2	1773	1804	1393	3611	1224	2370	1709	1668.13	1683.39	1506.31	2895.28	1666.06	1928.01	2204.8	1904.45	1.34289	0.425342	0.0199658	0.044781	protein_coding						CCDC146	66.1438	1.52055	0.604596	0.00267126	0.00783615	protein_coding
	ALDH2	2157	2153	2106	1852	1345	1710	1014	2029.41	2009.05	2277.3	1484.92	1830.76	1391.09	1308.17	1752.52	0.713769	-0.486471	1.60207e-05	7.70383e-05	protein_coding						CCDC148	23.4757	1.77654	0.829068	0.0134861	0.0319718	protein_coding
	ALDH3A1	71	68	72	31	26	40	22	66.8003	63.4536	77.8565	24.8556	35.3901	32.5402	28.3825	46.1831	0.43373	-1.20513	2.38534e-07	1.58508e-06	protein_coding						CCDC15	533.248	1.80567	0.852537	7.71343e-13	1.16365e-11	protein_coding
	ALDH3A2	3769	3795	3257	2619	1526	2398	1461	3546.06	3541.27	3521.93	2099.9	2077.13	1950.78	1884.85	2691.48	0.566561	-0.819697	6.75769e-28	4.80458e-26	protein_coding						CCDC150	747.917	1.32594	0.407019	0.017533	0.0400458	protein_coding
	ALDH3B1	5	7	15	21	11	14	11	4.70425	6.53199	16.2201	16.8377	14.9727	11.3891	14.1912	11.2426	1.59939	0.677526	0.134634	0.221444	protein_coding						CCDC157	386.872	1.45636	0.542364	0.00244722	0.00725069	protein_coding
	ALDH4A1	971	911	1010	581	402	581	319	913.565	850.092	1092.15	465.842	547.185	472.646	411.546	704.261	0.49815	-1.00535	1.47087e-18	4.51891e-17	protein_coding						CCDC160	33.1911	1.88241	0.912582	0.00103853	0.00338537	protein_coding
	ALDH5A1	2106	2210	1674	1558	710	1291	805	1981.43	2062.24	1810.16	1249.19	966.421	1050.23	1038.54	1423.63	0.552534	-0.855866	1.09469e-18	3.39788e-17	protein_coding						CCDC170	23.2816	1.91146	0.934671	0.00404306	0.0112488	protein_coding
	ALDH6A1	1464	1673	1278	1552	699	1257	875	1377.4	1561.15	1381.95	1244.38	951.449	1022.58	1128.85	1211.03	0.75518	-0.405107	0.00213113	0.00642084	protein_coding						CCDC178	39.8128	3.00391	1.58684	1.1921e-05	5.86573e-05	protein_coding
	ALDH7A1	3783	4249	3243	3217	1834	2989	1655	3559.23	3964.92	3506.79	2579.37	2496.36	2431.57	2135.14	3050.62	0.655806	-0.608658	1.20729e-08	9.96369e-08	protein_coding						CCDC180	66.1229	2.26192	1.17755	1.04288e-05	5.19221e-05	protein_coding
	ALDH8A1	60	47	37	77	59	75	68	56.451	43.8576	40.0096	61.7381	80.3082	61.0129	87.7277	58.6819	1.52759	0.611254	0.00697307	0.0181462	protein_coding						CCDC183	13.6243	2.45537	1.29594	0.00264423	0.00776662	protein_coding
	ALDH9A1	5254	5094	4280	3749	2052	3117	1976	4943.22	4753.42	4628.14	3005.92	2793.09	2535.69	2549.26	3656.58	0.569959	-0.811069	3.24003e-20	1.1797e-18	protein_coding						CCDC184	100.747	1.39211	0.477269	0.00765152	0.0196374	protein_coding
	ALDOA	5782	4705	4604	2483	1666	2377	1490	5439.99	4390.43	4978.49	1990.85	2267.69	1933.7	1922.27	3537.83	0.410836	-1.28337	7.60225e-21	2.98488e-19	protein_coding						CCDC191	191.154	2.69927	1.43257	1.96563e-22	8.99275e-21	protein_coding
	ALDOC	368	398	276	149	90	174	85	346.233	371.39	298.45	119.467	122.504	141.55	109.66	231.451	0.365492	-1.45209	2.36533e-21	9.83764e-20	protein_coding						CCDC28A	1134.94	1.43338	0.519421	2.36803e-05	0.000110279	protein_coding
	ALG1	2328	2014	1908	1601	1166	1601	925	2190.3	1879.35	2063.2	1283.67	1587.11	1302.42	1193.35	1725.19	0.655765	-0.60875	7.41613e-08	5.40417e-07	protein_coding						CCDC30	123.051	2.31035	1.20811	7.80945e-09	6.62968e-08	protein_coding
	ALG10	644	620	442	431	169	364	254	605.907	578.548	477.953	345.573	230.035	296.116	327.689	439.687	0.542477	-0.882366	5.75801e-08	4.27735e-07	protein_coding						CCDC38	21.1477	2.65412	1.40823	0.00029061	0.00107504	protein_coding
	ALG10B	1419	1422	870	2174	915	1652	1215	1335.07	1326.93	940.767	1743.1	1245.46	1343.91	1567.49	1394.28	1.22827	0.296624	0.0972765	0.170131	protein_coding						CCDC50	1665.43	1.23081	0.299604	0.0118431	0.028602	protein_coding
	ALG11	592	605	450	474	275	537	402	556.983	564.551	486.603	380.05	374.318	436.852	518.625	482.961	0.795887	-0.329365	0.0141955	0.033378	protein_coding						CCDC57	1355.58	1.32368	0.404558	0.0150182	0.0350285	protein_coding
	ALG12	1384	1288	1225	1455	960	1629	911	1302.14	1201.89	1324.64	1166.61	1306.71	1325.2	1175.29	1277.48	0.974418	-0.0373875	0.743683	0.816507	protein_coding						CCDC61	125.821	1.38372	0.468547	0.0286356	0.0611007	protein_coding
	ALG13	2727	2747	2578	2206	1475	2197	1466	2565.7	2563.34	2787.7	1768.76	2007.71	1787.27	1891.31	2220.26	0.705633	-0.50301	7.2036e-09	6.15009e-08	protein_coding						CCDC71L	905.785	2.32971	1.22015	7.29571e-32	7.2767e-30	protein_coding
	ALG14	1116	1048	1156	1185	861	1095	902	1049.99	977.932	1250.03	950.125	1171.96	890.788	1163.68	1066.16	0.954278	-0.067519	0.633491	0.728913	protein_coding						CCDC82	2070.53	2.18654	1.12865	1.90713e-18	5.80834e-17	protein_coding
	ALG1L	137	116	128	207	140	208	105	128.896	108.244	138.412	165.971	190.562	169.209	135.462	136.995	1.32196	0.402678	0.0709934	0.131403							CCDC89	106.236	1.74949	0.806938	6.47391e-06	3.35327e-05	protein_coding
	ALG2	1124	1062	860	1560	870	1418	914	1057.52	990.996	929.953	1250.8	1184.21	1153.55	1179.16	1139.25	1.20033	0.263431	0.0010382	0.00338481	protein_coding						CCDC9	512.392	1.25455	0.327175	0.036814	0.0756814	protein_coding
	ALG3	1548	1560	1281	1380	968	1385	1025	1456.44	1455.7	1385.2	1106.47	1317.6	1126.7	1322.37	1372.77	0.849426	-0.23544	0.0801505	0.145098	protein_coding						CCDC90B	2448.77	1.56508	0.646234	1.6704e-07	1.1432e-06	protein_coding
	ALG5	1948	2013	2030	2020	1667	1984	1356	1832.78	1878.41	2195.12	1619.62	2269.05	1613.99	1749.39	1918.8	0.92011	-0.120121	0.397691	0.516503	protein_coding						CCDC92	846.754	1.50468	0.589453	4.2524e-07	2.70695e-06	protein_coding
	ALG6	2757	2816	2911	2626	1674	2731	2015	2593.92	2627.73	3147.78	2105.51	2278.58	2221.68	2599.58	2467.67	0.824645	-0.278155	0.0242291	0.0528724	protein_coding						CCDC9B	75.1118	2.00434	1.00313	1.32094e-06	7.73491e-06	protein_coding
	ALG8	4527	4726	4194	3383	2091	3264	2351	4259.23	4410.03	4535.14	2712.47	2846.18	2655.28	3033.05	3586.43	0.638515	-0.647207	1.38602e-11	1.73935e-10	protein_coding						CCM2L	23.6592	2.07584	1.05369	0.000996192	0.00326861	protein_coding
	ALG9	309	351	267	627	292	563	398	290.723	327.533	288.718	502.724	397.458	458.003	513.465	396.648	1.54929	0.631607	3.35955e-07	2.1835e-06	protein_coding						CCN1	822.28	1.62078	0.696685	0.000886366	0.00294128	protein_coding
	ALKAL1	133	133	199	268	214	226	172	125.133	124.108	215.187	214.881	291.288	183.852	221.899	184.167	1.47104	0.556835	0.00775095	0.0198417	protein_coding						CCN3	53.4693	3.04645	1.60713	2.94225e-06	1.62221e-05	protein_coding
	ALKBH1	1178	999	987	1045	635	964	711	1108.32	932.208	1067.28	837.874	864.334	784.219	917.27	955.575	0.82032	-0.285741	0.00577827	0.0154046	protein_coding						CCNB1IP1	4051.23	2.24616	1.16746	1.51771e-13	2.49924e-12	protein_coding
	ALKBH2	956	1040	1031	1718	1420	1886	1432	899.452	970.467	1114.86	1377.48	1932.84	1534.27	1847.44	1416.64	1.68003	0.748485	1.52183e-07	1.04766e-06	protein_coding						CCNB3	156.32	1.51609	0.600353	0.000943601	0.0031145	protein_coding
	ALKBH3	1306	1249	1219	1716	1120	1520	849	1228.75	1165.49	1318.15	1375.88	1524.5	1236.53	1095.31	1351.23	1.05706	0.080057	0.542298	0.650184	protein_coding						CCNG1	13958.8	1.81915	0.863262	1.14848e-12	1.68902e-11	protein_coding
	ALKBH4	1069	948	966	931	741	851	599	1005.77	884.618	1044.58	746.47	1008.62	692.293	772.778	885.787	0.821229	-0.284144	0.0456225	0.0907749	protein_coding						CCNG2	1330.35	1.30508	0.384136	7.54478e-05	0.000315666	protein_coding
	ALKBH5	7549	6992	5855	7421	4223	6323	4051	7102.47	6524.53	6331.25	5950.11	5748.16	5143.79	5226.25	6244.94	0.829274	-0.270079	0.00748333	0.0192786	protein_coding						CCNI	7867.47	1.30754	0.386855	0.000108061	0.000437168	protein_coding
	ALKBH6	175	177	135	141	102	180	90	164.649	165.166	145.981	113.053	138.838	146.431	116.11	153.587	0.810274	-0.303519	0.0943038	0.165883	protein_coding						CCNL1	3260.81	1.44333	0.529406	5.46742e-08	4.07732e-07	protein_coding
	ALKBH7	446	398	523	597	612	590	385	419.619	371.39	565.541	478.671	833.028	479.968	496.693	491.192	1.26338	0.33729	0.124019	0.207355	protein_coding						CCNL2	4202.3	1.67615	0.745155	8.03667e-05	0.000334914	protein_coding
	ALKBH8	1935	1899	1491	1492	658	1279	869	1820.54	1772.04	1612.28	1196.28	895.641	1040.47	1121.11	1366.51	0.613416	-0.705062	1.70819e-07	1.16452e-06	protein_coding						CCNT2	2748.27	1.29537	0.373361	0.000331039	0.00120908	protein_coding
	ALMS1	3305	2637	1689	2466	736	2012	1389	3109.51	2460.69	1826.38	1977.22	1001.81	1636.77	1791.97	1918.08	0.650029	-0.621423	0.00542054	0.0145727	protein_coding						CCNY	2177.07	1.20627	0.270554	0.00926014	0.0231394	protein_coding
	ALMS1-IT1	25	31	22	29	30	24	22	23.5212	28.9274	23.7895	23.252	40.8347	19.5241	28.3825	25.3827	1.06659	0.0930113	0.760769	0.829595	lncRNA						CCPG1	458.498	1.77419	0.827157	5.41291e-09	4.71112e-08	protein_coding
	ALMS1P1	10	15	9	33	23	42	17	9.4085	13.9971	9.73207	26.4592	31.3066	34.1672	21.9319	20.2299	2.58264	1.36885	0.000115267	0.000463378	transcribed_unprocessed_pseudogene						CCSAP	2635.36	1.40684	0.492457	0.000150766	0.000592285	protein_coding
	ALOX12-AS1	147	131	117	205	168	220	114	138.305	122.242	126.517	164.368	228.674	178.971	147.073	160.203	1.3883	0.473324	0.00791679	0.0202024	antisense RNA						CCT6B	71.9696	2.51271	1.32925	5.19742e-09	4.54612e-08	protein_coding
	ALOX15P1	5	14	8	9	8	23	9	4.70425	13.064	8.65073	7.21614	10.8893	18.7106	11.611	10.0225	1.3832	0.468011	0.348636	0.467847	transcribed_unprocessed_pseudogene						CD101	104.915	1.53902	0.622008	0.000993609	0.00326166	protein_coding
	ALOX5	21	18	11	30	19	41	11	19.7578	16.7965	11.8948	24.0538	25.862	33.3537	14.1912	20.5094	1.52417	0.608021	0.0990368	0.172536	protein_coding						CD274	19.1746	2.03283	1.02349	0.00433987	0.0119592	protein_coding
	ALOXE3	38	44	32	32	17	27	15	35.7523	41.0582	34.6029	25.6574	23.1397	21.9646	19.3517	29.8585	0.609933	-0.713277	0.0201875	0.0452011	protein_coding						CD36	14.3226	2.3847	1.25381	0.00374025	0.0105275	protein_coding
	ALPK1	364	355	307	589	290	668	366	342.469	331.265	331.972	472.256	394.735	543.421	472.181	399.215	1.40929	0.49497	4.16351e-05	0.000184504	protein_coding						CD38	12.7865	2.56619	1.35963	0.00547404	0.0146903	protein_coding
	ALPK2	8	8	14	38	24	37	20	7.5268	7.46513	15.1388	30.4681	32.6678	30.0997	25.8023	21.4975	3.02016	1.59463	1.06481e-05	5.29388e-05	protein_coding						CD44	25.7271	5.03788	2.33282	8.08329e-07	4.9038e-06	protein_coding
	ALPK3	42	30	24	71	37	63	40	39.5157	27.9942	25.9522	56.9273	50.3628	51.2508	51.6045	45.149	1.68506	0.752798	0.00181491	0.00557425	protein_coding						CD59	3102.14	1.25517	0.327887	0.000795897	0.00267737	protein_coding
	ALPL	204	227	183	276	135	330	201	191.933	211.823	197.885	221.295	183.756	268.457	259.313	196.031	1.16511	0.220462	0.262866	0.376635	protein_coding						CD70	160.864	2.86818	1.52013	5.78672e-12	7.66886e-11	protein_coding
	ALS2	2105	2242	1716	2748	1331	2425	1709	1980.49	2092.1	1855.58	2203.33	1811.7	1972.75	2204.8	2051.39	1.03663	0.0519066	0.672111	0.760467	protein_coding						CD83	452.23	1.37327	0.457616	7.55023e-05	0.000315831	protein_coding
	ALS2CL	68	91	68	47	36	110	41	63.9778	84.9159	73.5312	37.6843	49.0016	89.4855	52.8946	62.7006	0.778756	-0.360757	0.156319	0.249827	protein_coding						CDC14A	328.816	1.2673	0.341762	0.00695751	0.0181102	protein_coding
	ALX1	375	412	442	377	296	464	260	352.819	384.454	477.953	302.276	402.902	377.466	335.429	365.329	0.874606	-0.193294	0.221851	0.329885	protein_coding						CDC20B	16.7249	1.87974	0.910532	0.0222872	0.0491649	protein_coding
	ALX4	788	794	708	679	318	642	318	741.39	740.914	765.589	544.418	432.848	522.27	410.256	571.743	0.640564	-0.642585	5.93965e-08	4.39986e-07	protein_coding						CDC34	3412.72	1.25594	0.328768	0.0212398	0.0471859	protein_coding
	ALYREF	8023	7339	7535	3707	2905	3331	2246	7548.44	6848.33	8147.9	2972.25	3954.16	2709.78	2897.59	5346.04	0.416738	-1.26279	3.21136e-21	1.31741e-19	protein_coding						CDC37L1	490.449	1.31127	0.39096	0.00213863	0.00644069	protein_coding
	AMACR	155	166	136	224	126	220	141	145.832	154.901	147.062	179.602	171.506	178.971	181.906	168.534	1.19315	0.254781	0.0537765	0.104207	protein_coding						CDC42EP1	4007.62	1.47245	0.558221	0.000208349	0.000795196	protein_coding
	AMBN	32	66	28	24	20	43	27	30.1072	61.5873	30.2775	19.243	27.2231	34.9807	34.833	39.1202	0.708371	-0.497423	0.138987	0.227288	protein_coding						CDC42EP3	988.441	2.17768	1.12279	1.13493e-28	8.62258e-27	protein_coding
	AMBRA1	2958	2732	2571	2332	1238	2143	1441	2783.03	2549.34	2780.13	1869.78	1685.11	1743.34	1859.05	2201.61	0.661979	-0.595143	4.05365e-13	6.30053e-12	protein_coding						CDCA4	2900.42	1.26306	0.336926	0.00518332	0.0140102	protein_coding
	AMD1	14763	13588	10374	11908	5928	10443	7244	13889.8	12679.5	11217.8	9547.75	8068.94	8495.43	9345.58	10578.9	0.703784	-0.506796	7.58987e-06	3.87974e-05	protein_coding						CDH23	416.116	2.31092	1.20847	8.867e-20	3.05912e-18	protein_coding
	AMDHD1	25	27	22	31	21	45	37	23.5212	25.1948	23.7895	24.8556	28.5843	36.6077	47.7342	27.3525	1.41041	0.496112	0.104889	0.180949	protein_coding						CDK1	12204.7	1.48039	0.565975	0.00299639	0.00867864	protein_coding
	AMDHD2	667	589	724	535	482	803	331	627.547	549.62	782.891	428.959	656.078	653.244	427.027	611.348	0.828708	-0.271065	0.178501	0.277872	protein_coding						CDK18	423.133	1.37789	0.462459	0.000467785	0.00165177	protein_coding
	AMER1	1654	1628	1173	1171	440	965	653	1556.17	1519.15	1268.41	938.9	598.909	785.032	842.444	1052.18	0.547126	-0.870054	8.69343e-07	5.23633e-06	protein_coding						CDK19	1312.16	1.48258	0.568113	4.14087e-06	2.22364e-05	protein_coding
	AMER2	11	14	8	45	11	30	16	10.3493	13.064	8.65073	36.0807	14.9727	24.4051	20.6418	17.0962	2.29012	1.19542	0.00429917	0.0118657	protein_coding						CDK5R2	38.866	2.56844	1.36089	2.84444e-06	1.57157e-05	protein_coding
	AMER3	5	6	1	57	15	39	17	4.70425	5.59885	1.08134	45.7022	20.4174	31.7267	21.9319	16.0633	7.86003	2.97453	3.46302e-08	2.65691e-07	protein_coding						CDK5RAP3	939.986	1.80285	0.850283	7.17163e-05	0.000301552	protein_coding
	AMFR	2828	2810	2370	3848	2355	3327	2131	2660.72	2622.13	2562.78	3085.3	3205.52	2706.53	2749.23	2833.3	1.12261	0.166853	0.0766841	0.139858	protein_coding						CDKL2	251.081	1.82948	0.871431	3.37794e-07	2.19274e-06	protein_coding
	AMH	350	288	271	176	113	151	67	329.297	268.745	293.043	141.116	153.811	122.839	86.4376	225.896	0.424934	-1.23469	9.67876e-08	6.90404e-07	protein_coding						CDKN1A	3865.54	2.60986	1.38397	1.79464e-23	9.01388e-22	protein_coding
	AMHR2	33	34	33	81	70	54	27	31.048	31.7268	35.6843	64.9453	95.281	43.9293	34.833	47.5365	1.80894	0.855145	0.00355142	0.0100538	protein_coding						CDKN1B	2310.76	1.40423	0.489781	2.26014e-06	1.27144e-05	protein_coding
	AMIGO1	535	487	432	910	428	760	546	503.355	454.44	467.139	729.632	582.575	618.264	704.402	543.143	1.38811	0.473126	6.99646e-05	0.00029513	protein_coding						CDKN1C	114.34	1.85027	0.887737	0.000542504	0.00188711	protein_coding
	AMIGO2	87	105	91	152	77	158	78	81.8539	97.9799	98.402	121.873	104.809	128.534	100.629	99.0671	1.2411	0.311618	0.0746599	0.136763	protein_coding						CDKN2AIP	1466.73	1.37276	0.457077	0.000496894	0.00174257	protein_coding
	AMMECR1	2869	2578	1790	1447	585	1150	814	2699.3	2405.64	1935.6	1160.19	796.277	935.531	1050.15	1533.63	0.420335	-1.25039	4.60437e-19	1.48042e-17	protein_coding						CDKN2B	578.006	1.53375	0.617063	6.67447e-06	3.44867e-05	protein_coding
	AMMECR1L	2586	2413	1987	2675	1427	2356	1745	2433.04	2251.67	2148.62	2144.8	1942.37	1916.62	2251.25	2212.25	0.905744	-0.142824	0.134577	0.221372	protein_coding						CDKN2D	399.339	2.80221	1.48657	2.37656e-28	1.77318e-26	protein_coding
	AMN1	405	376	457	425	335	455	372	381.044	350.861	494.173	340.762	455.987	370.145	479.922	399.11	1.0048	0.00690141	0.967437	0.977939	protein_coding						CDNF	65.5858	2.36668	1.24287	1.92789e-09	1.80242e-08	protein_coding
	AMOT	30428	30579	20929	13624	5645	13277	9732	28628.2	28534.5	22631.4	10923.6	7683.73	10800.9	12555.4	16069.8	0.394446	-1.3421	2.76516e-19	9.06431e-18	protein_coding						CDS1	950.145	1.20346	0.267185	0.021502	0.0476578	protein_coding
	AMOTL1	4139	4087	2981	4455	1629	3531	2586	3894.18	3813.75	3223.48	3571.99	2217.32	2872.49	3336.23	3168.53	0.823405	-0.280327	0.0891903	0.158665	protein_coding						CDT1	4276.48	1.61175	0.688631	0.000181181	0.000700781	protein_coding
	AMOTL2	1037	687	813	1186	524	945	755	975.661	641.068	879.13	950.927	713.246	768.762	974.035	836.85	1.02422	0.0345325	0.839673	0.888347	protein_coding						CDYL2	55.2939	1.78935	0.839435	0.00631446	0.0166589	protein_coding
	AMPD2	3015	3068	2861	1999	1269	2237	1252	2836.66	2862.88	3093.72	1602.78	1727.31	1819.81	1615.22	2317.95	0.577182	-0.792901	3.49384e-16	8.08888e-15	protein_coding						CEACAM19	104.886	1.68679	0.754285	0.00251976	0.00743839	protein_coding
	AMPD3	24	30	39	23	16	36	14	22.5804	27.9942	42.1723	18.4412	21.7785	29.2862	18.0616	26.2647	0.718354	-0.477234	0.174995	0.273746	protein_coding						CEBPA	734.306	1.22857	0.296985	0.00934132	0.0233118	protein_coding
	AMPH	523	515	433	823	424	720	489	492.064	480.568	468.221	659.876	577.13	585.724	630.865	526.742	1.27825	0.354165	9.00903e-05	0.000370086	protein_coding						CEBPB	888.289	4.18528	2.06532	1.30656e-39	2.27245e-37	protein_coding
	AMY2B	44	31	17	34	34	95	44	41.3974	28.9274	18.3828	27.261	46.2793	77.283	56.765	38.8012	1.74526	0.803443	0.0153011	0.0355852	protein_coding						CEBPD	33.0281	1.78838	0.838655	0.0213003	0.0473053	protein_coding
	AMZ2	4994	5160	4942	6333	4341	6583	4010	4698.6	4815.01	5343.99	5077.76	5908.78	5355.3	5173.35	5255.74	1.08593	0.118927	0.199027	0.302094	protein_coding						CEBPG	9738.27	4.65736	2.21951	1.75728e-78	4.1091e-75	protein_coding
	AMZ2P1	427	443	487	673	540	636	429	401.743	413.382	526.613	539.607	735.025	517.389	553.458	523.146	1.30935	0.388849	0.019163	0.0432061	transcribed_unprocessed_pseudogene						CEL	43.9405	1.67969	0.748196	0.00879677	0.0221604	protein_coding
	ANAPC1	4496	4249	2807	2902	1056	2280	1587	4230.06	3964.92	3035.32	2326.8	1437.38	1854.79	2047.41	2767.1	0.512213	-0.965184	5.73318e-08	4.26191e-07	protein_coding						CELF3	61.6328	1.56658	0.64762	0.00518061	0.0140046	protein_coding
	ANAPC10	655	593	877	840	940	898	967	616.257	553.353	948.336	673.506	1279.49	730.527	1247.54	840.482	1.39117	0.476296	0.13179	0.217564	protein_coding						CELF4	33.3178	1.59168	0.670553	0.0219258	0.0484643	protein_coding
	ANAPC11	3186	2903	3260	2461	2690	2821	1838	2997.55	2708.91	3525.17	1973.21	3661.51	2294.9	2371.23	2885.23	0.83633	-0.257856	0.146939	0.237779	protein_coding						CELSR3	1942.92	1.36023	0.443848	0.000631639	0.00216955	protein_coding
	ANAPC13	2874	2961	2964	2980	2341	2943	2398	2704	2763.03	3205.09	2389.34	3186.47	2394.14	3093.69	2846.03	0.956239	-0.0645562	0.660778	0.751699	protein_coding						CENPK	2305.31	1.59955	0.677665	0.0295489	0.0628266	protein_coding
	ANAPC15	1618	1519	1578	955	811	1106	620	1522.29	1417.44	1706.36	765.713	1103.9	899.736	799.87	1279.4	0.575441	-0.797259	4.94337e-09	4.3474e-08	protein_coding						CENPQ	1700.71	1.81656	0.861209	0.0054337	0.0146008	protein_coding
	ANAPC16	3495	3484	3655	6209	4678	6161	4571	3288.27	3251.06	3952.3	4978.33	6367.49	5012	5897.11	4652.09	1.59052	0.669502	1.0318e-07	7.30627e-07	protein_coding						CENPT	2354.19	1.27544	0.350997	0.0126986	0.0303788	protein_coding
	ANAPC2	2079	1721	1923	1451	1210	1879	999	1956.03	1605.94	2079.42	1163.4	1647	1528.58	1288.82	1568.12	0.747949	-0.418988	0.00891809	0.0224124	protein_coding						CEP112	485.96	1.21664	0.282907	0.0271674	0.0583763	protein_coding
	ANAPC4	1315	1412	1250	1007	611	1048	617	1237.22	1317.6	1351.68	807.406	831.667	852.553	796	1040.22	0.631474	-0.663204	4.89293e-11	5.74298e-10	protein_coding						CEP120	1432.86	1.51141	0.595895	5.28601e-06	2.78598e-05	protein_coding
	ANAPC5	9324	9385	7710	6986	4467	7212	4333	8772.48	8757.53	8337.14	5601.33	6080.29	5867	5590.06	7248.84	0.670789	-0.576069	3.44609e-14	6.16691e-13	protein_coding						CEP126	239.33	1.82245	0.865878	5.58892e-07	3.48988e-06	protein_coding
	ANAPC7	4205	4509	4067	2890	1889	2770	1726	3956.27	4207.53	4397.81	2317.18	2571.22	2253.41	2226.73	3297.98	0.559169	-0.838643	6.47304e-18	1.84337e-16	protein_coding						CEP131	1210.43	1.50563	0.590364	0.00025174	0.000944194	protein_coding
	ANG	67	75	86	142	80	129	85	63.0369	69.9856	92.9953	113.855	108.893	104.942	109.66	88.8507	1.45753	0.543522	0.00680487	0.01777	protein_coding						CEP44	1229.06	1.23076	0.299554	0.00905345	0.0226821	protein_coding
	ANGEL1	2943	2956	2405	2556	1216	2390	1478	2768.92	2758.37	2600.62	2049.38	1655.17	1944.28	1906.79	2291.2	0.697839	-0.519035	2.08307e-07	1.39568e-06	protein_coding						CEP57	3920.14	1.47965	0.565261	5.12327e-06	2.70971e-05	protein_coding
	ANGEL2	2657	2697	1969	3996	1790	3197	2208	2499.84	2516.68	2129.16	3203.97	2436.47	2600.78	2848.57	2576.11	1.16419	0.219331	0.0981575	0.17135	protein_coding						CEP63	837.515	1.32933	0.410701	7.80165e-05	0.00032583	protein_coding
	ANGPTL6	14	16	13	23	4	18	10	13.1719	14.9303	14.0574	18.4412	5.44463	14.6431	12.9011	14.3777	0.945362	-0.0810618	0.85886	0.902545	protein_coding						CEP85L	1065.74	1.75925	0.814962	1.21134e-05	5.94649e-05	protein_coding
	ANK1	421	398	305	683	214	487	277	396.098	371.39	329.809	547.625	291.288	396.177	357.361	395.329	1.09225	0.127305	0.518889	0.629505	protein_coding						CEP89	1554.81	1.28828	0.36545	0.000383395	0.00138101	protein_coding
	ANK2	1111	1345	792	1739	651	1483	999	1045.28	1255.08	856.422	1394.32	886.113	1206.43	1288.82	1071.06	1.13525	0.183014	0.28328	0.399636	protein_coding						CERKL	39.6229	1.54721	0.629672	0.0155251	0.0360226	protein_coding
	ANK3	1381	1393	899	2131	918	1887	1211	1299.31	1299.87	972.126	1708.62	1249.54	1535.08	1562.33	1320.94	1.27209	0.347198	0.0296395	0.0629985	protein_coding						CERS1	513.916	1.4235	0.509443	0.00068041	0.00231966	protein_coding
	ANKAR	80	92	77	71	29	62	39	75.268	85.849	83.2633	56.9273	39.4735	50.4373	50.3144	68.5495	0.613495	-0.704878	0.000280918	0.00104337	protein_coding						CERS2	8512.29	1.23967	0.309959	0.00175035	0.00538895	protein_coding
	ANKDD1A	53	67	50	87	52	116	62	49.865	62.5205	54.067	69.756	70.7801	94.3666	79.987	63.7371	1.42346	0.5094	0.0185915	0.0420844	protein_coding						CERS5	1334.51	1.21309	0.278691	0.0131474	0.0312888	protein_coding
	ANKEF1	568	535	380	656	272	543	349	534.403	499.231	410.91	525.976	370.235	441.733	450.249	462.756	0.930581	-0.103796	0.450984	0.566611	protein_coding						CETN3	2012.03	1.52964	0.613193	0.00545722	0.0146508	protein_coding
	ANKFY1	6407	5932	4464	5298	2466	4810	3561	6028.02	5535.4	4827.11	4247.9	3356.61	3912.96	4594.09	4593.42	0.737259	-0.439756	0.00166136	0.00513863	protein_coding						CFAP184	78.7787	1.44685	0.532911	0.0191945	0.0432586	protein_coding
	ANKH	1164	1145	1008	1632	813	1267	937	1095.15	1068.45	1089.99	1308.53	1106.62	1030.71	1208.84	1117.95	1.07326	0.102001	0.323522	0.442026	protein_coding						CFAP300	59.6469	1.85953	0.894941	0.000615432	0.00211838	protein_coding
	ANKHD1	304	315	217	207	87	186	145	286.018	293.94	234.651	165.971	118.421	151.312	187.066	203.238	0.573995	-0.800889	1.59905e-06	9.22225e-06	protein_coding						CFAP418	177.915	1.34393	0.426458	0.00617763	0.0163388	protein_coding
	ANKHD1-EIF4EBP3	109	107	111	79	64	111	40	102.553	99.8461	120.029	63.3417	87.114	90.299	51.6045	94.012	0.683419	-0.549158	0.00682213	0.0178018	protein_coding						CFAP43	100.421	1.79455	0.84362	2.5529e-05	0.000118287	protein_coding
	ANKIB1	1607	1622	1152	1846	699	1546	1066	1511.95	1513.56	1245.7	1480.11	951.449	1257.68	1375.26	1328.44	0.890031	-0.168073	0.254172	0.367103	protein_coding						CFAP53	29.722	1.75872	0.814529	0.00899096	0.0225524	protein_coding
	ANKLE1	50	60	48	30	33	25	20	47.0425	55.9885	51.9044	24.0538	44.9182	20.3376	25.8023	39.9904	0.542958	-0.881087	0.00407829	0.0113334	protein_coding						CFAP61	22.6369	2.49965	1.32173	0.00013983	0.000552105	protein_coding
	ANKLE2	4934	4578	4340	5677	3394	5364	3490	4642.15	4271.92	4693.02	4551.78	4619.77	4363.64	4502.49	4571.13	0.994145	-0.00847212	0.912308	0.940842	protein_coding						CFAP68	603.434	1.61754	0.693797	3.13666e-05	0.000142726	protein_coding
	ANKMY1	425	438	437	456	243	397	226	399.861	408.716	472.546	365.618	330.761	322.961	291.565	370.305	0.770801	-0.375569	0.00113718	0.00367675	protein_coding						CFAP70	239.569	2.15078	1.10486	5.27754e-09	4.61045e-08	protein_coding
	ANKMY2	923	914	817	897	466	777	454	868.404	852.891	883.456	719.209	634.299	632.093	585.711	730.491	0.742001	-0.430506	4.68623e-05	0.000205248	protein_coding						CFAP90	16.6367	3.51958	1.8154	2.26008e-05	0.000105626	protein_coding
	ANKRA2	402	538	547	1277	828	1386	998	378.222	502.03	591.493	1023.89	1127.04	1127.52	1287.53	831.707	2.32744	1.21874	2.90212e-12	4.00231e-11	protein_coding						CFAP92	35.7237	3.03763	1.60295	6.18348e-08	4.56913e-07	protein_coding
	ANKRD1	110	79	73	375	323	430	357	103.493	73.7182	78.9379	300.672	439.654	349.807	460.57	249.762	4.52465	2.17781	7.00928e-21	2.76755e-19	protein_coding						CFHR3	84.7805	1.41627	0.502096	0.0170467	0.0390374	protein_coding
	ANKRD10	705	738	702	1384	970	1695	1191	663.299	688.658	759.101	1109.68	1320.32	1378.89	1536.52	1099.16	1.8978	0.924328	5.81458e-15	1.13937e-13	protein_coding						CGAS	10.2901	5.25117	2.39264	0.000129851	0.000516484	protein_coding
	ANKRD10-IT1	22	24	20	22	15	43	19	20.6987	22.3954	21.6268	17.6395	20.4174	34.9807	24.5121	25.25	1.13983	0.188816	0.588258	0.69011	lncRNA						CGGBP1	9220.58	1.4762	0.561884	6.75459e-07	4.16497e-06	protein_coding
	ANKRD11	5961	5635	4453	7517	3651	6701	4562	5608.41	5258.25	4815.21	6027.08	4969.58	5451.3	5885.49	5552.07	1.0682	0.0951812	0.419461	0.537405	protein_coding						CGNL1	246.518	1.51725	0.601455	0.000137131	0.000542262	protein_coding
	ANKRD12	941	965	540	1754	701	1939	1361	885.34	900.482	583.924	1406.35	954.171	1577.39	1755.84	1190.07	1.80184	0.849474	9.11142e-05	0.000373927	protein_coding						CGRRF1	1128.1	1.84754	0.885604	8.4128e-05	0.000348519	protein_coding
	ANKRD13A	2647	2628	2132	3747	1796	3107	1801	2490.43	2452.3	2305.42	3004.32	2444.64	2527.56	2323.49	2509.33	1.06659	0.0930002	0.365764	0.484961	protein_coding						CHAC1	650.906	4.03657	2.01313	1.20322e-40	2.29281e-38	protein_coding
	ANKRD13B	569	573	517	823	491	720	533	535.343	534.69	559.053	659.876	668.328	585.724	687.63	610.4	1.19659	0.258923	0.0526869	0.102382	protein_coding						CHCHD1	2691.96	1.53648	0.61963	0.00233452	0.00696001	protein_coding
	ANKRD13C	2906	2876	2248	3241	1623	2794	1885	2734.11	2683.71	2430.85	2598.61	2209.16	2272.93	2431.86	2447.08	0.909199	-0.137332	0.159937	0.254778	protein_coding						CHD2	3887.41	1.52207	0.606031	6.6483e-06	3.43599e-05	protein_coding
	ANKRD13C-DT	560	616	554	716	466	611	449	526.876	574.815	599.063	574.084	634.299	497.051	579.261	589.469	1.00593	0.00853448	0.950795	0.966969	lncRNA						CHFR	994.876	1.53503	0.618269	2.89633e-10	3.05684e-09	protein_coding
	ANKRD13D	541	599	667	880	724	985	558	509	558.952	721.254	705.578	985.477	801.302	719.883	731.866	1.34597	0.428649	0.00442416	0.0121644	protein_coding						CHGA	138.925	1.42137	0.507287	0.00773768	0.0198174	protein_coding
	ANKRD16	302	321	316	259	145	183	90	284.137	299.538	341.704	207.664	197.368	148.871	116.11	245.525	0.545145	-0.875287	2.21152e-07	1.47704e-06	protein_coding						CHGB	74.8598	2.51232	1.32902	4.88084e-08	3.66324e-07	protein_coding
	ANKRD17	9182	8444	6051	6414	2280	5193	3856	8638.88	7879.45	6543.19	5142.7	3103.44	4224.53	4974.67	5578.2	0.567452	-0.81743	2.76526e-06	1.53306e-05	protein_coding						CHKA	1596.09	1.41196	0.497694	1.66863e-05	7.99188e-05	protein_coding
	ANKRD18A	195	204	151	213	80	341	174	183.466	190.361	163.282	170.782	108.893	277.405	224.48	187.23	1.09625	0.132571	0.559263	0.665142	protein_coding						CHMP4C	297.55	1.74987	0.80725	3.79829e-11	4.51356e-10	protein_coding
	ANKRD18B	435	415	223	374	171	295	228	409.27	387.254	241.139	299.871	232.758	239.984	294.146	302.292	0.77041	-0.376301	0.0413948	0.0835558	protein_coding						CHMP5	6274.78	1.57532	0.655643	0.00211534	0.00637876	protein_coding
	ANKRD18CP	33	46	25	16	9	21	7	31.048	42.9245	27.0335	12.8287	12.2504	17.0836	9.03079	24.2938	0.387814	-1.36656	9.16359e-05	0.000375922	unprocessed_pseudogene						CHPF2	3066.56	1.60921	0.68635	1.51188e-10	1.67021e-09	protein_coding
	ANKRD18DP	30	23	19	28	15	17	6	28.2255	21.4623	20.5455	22.4502	20.4174	13.8296	7.74068	19.1576	0.695893	-0.523063	0.158377	0.252638	lncRNA						CHRD	123.265	3.07907	1.6225	7.60662e-08	5.5334e-07	protein_coding
	ANKRD19P	30	37	32	35	34	98	27	28.2255	34.5262	34.6029	28.0628	46.2793	79.7235	34.833	43.1241	1.46909	0.554921	0.084807	0.152089	transcribed_unprocessed_pseudogene						CHRFAM7A	64.2963	1.36758	0.451628	0.0387428	0.0789602	protein_coding
	ANKRD20A4P	13	15	13	34	8	23	22	12.231	13.9971	14.0574	27.261	10.8893	18.7106	28.3825	20.3767	1.60915	0.686299	0.0610249	0.115909	transcribed_unprocessed_pseudogene						CHRM3	39.9806	3.19008	1.67359	8.40453e-09	7.11764e-08	protein_coding
	ANKRD20A5P	18	32	18	29	15	43	27	16.9353	29.8605	19.4641	23.252	20.4174	34.9807	34.833	24.9846	1.28563	0.36248	0.271764	0.386516	transcribed_unprocessed_pseudogene						CHRM4	29.4553	2.20374	1.13995	0.000857943	0.00285868	protein_coding
	ANKRD20A8P	14	11	17	20	15	32	15	13.1719	10.2646	18.3828	16.0359	20.4174	26.0322	19.3517	16.6176	1.48286	0.568378	0.155347	0.248728	transcribed_unprocessed_pseudogene						CHRNA3	165.257	1.67354	0.742903	3.18327e-06	1.74277e-05	protein_coding
	ANKRD23	10	11	12	12	6	30	10	9.4085	10.2646	12.9761	9.62152	8.16694	24.4051	12.9011	15.634	1.30775	0.387088	0.381229	0.500023	protein_coding						CHRNA4	46.2054	1.55051	0.632741	0.0160832	0.0371416	protein_coding
	ANKRD24	52	50	41	73	51	91	31	48.9242	46.6571	44.335	58.5309	69.419	74.0289	39.9935	53.9106	1.30628	0.385462	0.0933425	0.164481	protein_coding						CHST1	27.4349	2.07536	1.05336	0.00122115	0.00391698	protein_coding
	ANKRD26	1227	1384	968	1504	625	1378	782	1154.42	1291.47	1046.74	1205.9	850.723	1121.01	1008.87	1084.16	0.900005	-0.151994	0.351464	0.470519	protein_coding						CHST11	618.052	1.2526	0.324929	0.00887057	0.0223116	protein_coding
	ANKRD27	2134	2324	1928	2399	1259	2180	1489	2007.77	2168.62	2084.83	1923.5	1713.7	1773.44	1920.98	1955.76	0.878503	-0.18688	0.0186852	0.0422692	protein_coding						CHST8	205.467	3.43752	1.78137	2.55913e-19	8.42832e-18	protein_coding
	ANKRD28	3016	3096	2364	3882	1758	3114	2251	2837.6	2889.01	2556.29	3112.56	2392.91	2533.25	2904.04	2747.6	0.991031	-0.0129976	0.91757	0.944757	protein_coding						CHST9	167.358	1.98981	0.99263	2.85823e-06	1.57878e-05	protein_coding
	ANKRD29	104	112	115	232	159	266	153	97.8484	104.512	124.354	186.016	216.424	216.392	197.387	162.691	1.8764	0.907965	2.81776e-08	2.19223e-07	protein_coding						CHSY1	3413.65	1.40021	0.485644	2.09059e-05	9.82285e-05	protein_coding
	ANKRD31	49	43	42	60	17	48	18	46.1016	40.1251	45.4163	48.1076	23.1397	39.0482	23.222	39.0417	0.787946	-0.343831	0.20439	0.30872	protein_coding						CHURC1	1718.44	1.32054	0.401124	0.00154099	0.00480802	protein_coding
	ANKRD33B	532	578	330	1025	357	873	486	500.532	539.356	356.843	821.838	485.933	710.19	626.995	547.104	1.42227	0.508197	0.00709178	0.0184073	protein_coding						CIBAR1	1794.76	1.62984	0.704733	7.52206e-08	5.47378e-07	protein_coding
	ANKRD34A	180	187	137	122	64	144	72	169.353	174.497	148.144	97.8188	87.114	117.145	92.8881	134.108	0.607272	-0.719585	3.38627e-06	1.84383e-05	protein_coding						CIR1	1622.27	1.55015	0.632408	1.32997e-06	7.78342e-06	protein_coding
	ANKRD34B	111	108	78	137	62	141	95	104.434	100.779	84.3446	109.846	84.3917	114.704	122.561	94.1581	1.12015	0.163694	0.367668	0.486639	protein_coding						CIRBP	7321.24	1.99604	0.99714	7.6717e-19	2.41332e-17	protein_coding
	ANKRD36	243	297	182	412	157	534	269	228.626	277.143	196.804	330.339	213.702	434.412	347.04	299.938	1.41824	0.504099	0.0256067	0.0554873	protein_coding						CITED4	65.5718	1.38536	0.470261	0.0405701	0.082088	protein_coding
	ANKRD36B	123	144	97	184	62	217	129	115.725	134.372	104.89	147.53	84.3917	176.531	166.425	140.499	1.22003	0.286914	0.232984	0.342926	protein_coding						CIZ1	6778.19	1.40969	0.495373	1.03661e-05	5.16378e-05	protein_coding
	ANKRD36C	190	208	119	268	118	394	184	178.761	194.093	128.68	214.881	160.616	320.521	237.381	208.219	1.39914	0.484537	0.0395909	0.0803928	protein_coding						CKAP2	9622.32	1.26216	0.3359	0.000793292	0.00266904	protein_coding
	ANKRD37	30	46	48	90	56	81	63	28.2255	42.9245	51.9044	72.1614	76.2248	65.8939	81.2771	58.5238	1.80221	0.849765	0.000649103	0.00222337	protein_coding						CKAP2L	2425.51	1.35263	0.435766	0.00129963	0.00413464	protein_coding
	ANKRD39	542	468	488	545	469	575	313	509.941	436.71	527.694	436.977	638.382	467.765	403.805	491.049	0.988448	-0.0167635	0.913011	0.941312	protein_coding						CKS1B	4823.14	1.32248	0.403246	0.00565499	0.0151084	protein_coding
	ANKRD40	5194	4483	3635	5895	2829	4968	3919	4886.77	4183.27	3930.67	4726.57	3850.71	4041.49	5055.95	4431.57	1.01957	0.027963	0.822292	0.876254	protein_coding						CLCA2	14.2478	2.8652	1.51863	0.00745195	0.0192048	protein_coding
	ANKRD42	593	516	402	520	277	420	275	557.924	481.501	434.699	416.933	377.04	341.672	354.781	443.003	0.758325	-0.399112	0.000389154	0.00139924	protein_coding						CLCF1	25.4909	3.57149	1.83652	1.2479e-07	8.72786e-07	protein_coding
	ANKRD44	208	233	187	350	156	345	232	195.697	217.422	202.211	280.628	212.34	280.659	299.306	235.281	1.31114	0.390825	0.0119621	0.0288562	protein_coding						CLCN2	310.528	1.31623	0.396415	0.00569478	0.0151993	protein_coding
	ANKRD46	2580	2579	2825	2719	2090	2731	2392	2427.39	2406.57	3054.79	2180.08	2844.82	2221.68	3085.95	2534.02	0.981827	-0.0264597	0.872428	0.911812	protein_coding						CLCN4	16.7838	1.83315	0.874327	0.0164925	0.0379286	protein_coding
	ANKRD49	1124	1196	1100	2237	1559	2225	1525	1057.52	1116.04	1189.48	1793.61	2122.04	1810.05	1967.42	1564.34	1.71447	0.777762	2.96486e-13	4.69139e-12	protein_coding						CLCNKB	28.4218	2.28405	1.1916	0.000682537	0.00232578	protein_coding
	ANKRD50	1659	1363	913	1788	667	1459	937	1560.87	1271.87	987.264	1433.61	907.892	1186.9	1208.84	1229.07	0.930618	-0.103739	0.58486	0.687543	protein_coding						CLDN1	92.4554	1.76688	0.821202	5.36255e-06	2.82137e-05	protein_coding
	ANKRD52	6339	6382	4385	3583	1470	3279	2359	5964.05	5955.31	4741.68	2872.83	2000.9	2667.48	3043.38	3981.62	0.476571	-1.06924	2.89633e-11	3.50912e-10	protein_coding						CLDN6	31.6835	1.66734	0.737549	0.0249858	0.0543041	protein_coding
	ANKRD54	1898	1727	1842	1991	1662	2022	1332	1785.73	1611.54	1991.83	1596.37	2262.24	1644.91	1718.43	1833.78	1.00425	0.0061152	0.964951	0.97627	protein_coding						CLDN9	12.7938	8.17735	3.03163	1.11973e-06	6.63423e-06	protein_coding
	ANKRD6	470	530	476	803	365	747	426	442.199	494.565	514.718	643.84	496.822	607.688	549.588	534.086	1.19262	0.254133	0.0267875	0.0577186	protein_coding						CLDND1	3696.54	1.26537	0.339561	0.000739241	0.00250319	protein_coding
	ANKRD7	50	35	69	74	71	68	70	47.0425	32.66	74.6125	59.3327	96.6421	55.3183	90.3079	65.1648	1.45586	0.541867	0.0603642	0.114934	protein_coding						CLEC2D	73.4247	1.5855	0.66494	0.00541913	0.0145708	protein_coding
	ANKRD9	712	710	787	1078	687	974	650	669.885	662.53	851.015	864.333	935.115	792.354	838.573	810.354	1.1783	0.236708	0.0561853	0.108151	protein_coding						CLGN	2619.22	2.36656	1.24279	1.13713e-14	2.15399e-13	protein_coding
	ANKS1A	2992	2943	2381	2603	1313	2435	1660	2815.02	2746.24	2574.67	2087.07	1787.2	1980.88	2141.59	2281.85	0.737362	-0.439555	9.51674e-06	4.77311e-05	protein_coding						CLHC1	183.837	1.55648	0.638285	0.000978574	0.00321984	protein_coding
	ANKS1B	15	25	14	16	12	23	15	14.1127	23.3285	15.1388	12.8287	16.3339	18.7106	19.3517	14.6751	0.949486	-0.0747808	0.851656	0.897906	protein_coding						CLIC2	25.0635	2.08231	1.05818	0.000984806	0.0032363	protein_coding
	ANKS3	607	594	681	835	655	813	522	571.096	554.286	736.393	669.497	891.558	661.379	673.439	708.681	1.16559	0.22106	0.170852	0.268508	protein_coding						CLIC4	7168.1	1.3567	0.440101	0.000141318	0.000557355	protein_coding
	ANKS6	2343	2384	2071	3233	1711	2911	1702	2204.41	2224.61	2239.46	2592.2	2328.94	2368.11	2195.77	2291.33	1.06787	0.094737	0.218865	0.326205	protein_coding						CLIP1	2228.31	1.3527	0.435841	0.00399244	0.0111278	protein_coding
	ANKZF1	873	979	998	1416	1080	1753	1091	821.362	913.546	1079.18	1135.34	1470.05	1426.07	1407.51	1187.74	1.44907	0.535125	1.07496e-05	5.33423e-05	protein_coding						CLIP2	433.368	2.13399	1.09355	1.11804e-13	1.86591e-12	protein_coding
	ANLN	7882	8128	5621	7122	2802	6157	3847	7415.78	7584.57	6078.22	5710.37	3813.96	5008.75	4963.06	5701.86	0.693892	-0.527216	0.000240499	0.000906229	protein_coding						CLIP4	551.325	1.91753	0.93925	1.20176e-11	1.52447e-10	protein_coding
	ANO1	12	11	4	16	6	15	14	11.2902	10.2646	4.32536	12.8287	8.16694	12.2026	18.0616	10.7555	1.46559	0.551482	0.244892	0.356741	protein_coding						CLK1	6875.86	3.42328	1.77538	2.08027e-14	3.82018e-13	protein_coding
	ANO10	1364	1340	1291	913	584	943	547	1283.32	1250.41	1396.01	732.037	794.915	767.135	705.692	1046.03	0.572582	-0.804446	3.7851e-15	7.5792e-14	protein_coding						CLK4	1567.26	1.9186	0.940056	2.19047e-11	2.68953e-10	protein_coding
	ANO2	10	10	11	27	10	37	23	9.4085	9.33141	11.8948	21.6484	13.6116	30.0997	29.6726	16.9425	2.36351	1.24093	0.0020305	0.0061529	protein_coding						CLMN	401.754	1.65838	0.729773	3.43457e-07	2.22676e-06	protein_coding
	ANO4	77	68	43	103	41	94	40	72.4454	63.4536	46.4977	82.5847	55.8074	76.4695	51.6045	54.647	1.1082	0.148218	0.542754	0.65047	protein_coding						CLN5	2223.02	1.20254	0.26609	0.0085321	0.0215841	protein_coding
	ANO5	989	978	693	1320	553	1113	659	930.5	912.612	749.369	1058.37	752.72	905.431	850.184	852.225	1.0333	0.0472535	0.738312	0.812235	protein_coding						CLSTN2	128.272	2.43903	1.28631	9.51954e-06	4.77338e-05	protein_coding
	ANO6	1611	1646	1147	2095	857	1541	1050	1515.71	1535.95	1240.3	1679.76	1166.51	1253.61	1354.62	1353.41	0.953776	-0.0682773	0.631909	0.72767	protein_coding						CLSTN3	1708.86	1.3159	0.39605	1.81654e-05	8.63933e-05	protein_coding
	ANO7	125	140	122	137	77	220	127	117.606	130.64	131.924	109.846	104.809	178.971	163.844	136.496	1.10274	0.141094	0.506554	0.61811	protein_coding						CLTRN	57.7117	2.39676	1.26108	4.87914e-06	2.58904e-05	protein_coding
	ANO8	217	264	215	281	166	294	142	204.164	246.349	232.488	225.304	225.952	239.17	183.196	229.921	0.9623	-0.0554418	0.736786	0.811338	protein_coding						CLUL1	46.1718	1.67908	0.747674	0.0137905	0.0325724	protein_coding
	ANOS1	8	6	4	28	14	22	7	7.5268	5.59885	4.32536	22.4502	19.0562	17.8971	9.03079	11.0577	2.96135	1.56625	0.00345742	0.00981937	protein_coding						CLVS2	140.667	1.58316	0.66281	0.00483412	0.013166	protein_coding
	ANP32A	14400	14378	11798	7983	5032	7460	4776	13548.2	13416.7	12757.7	6400.72	6849.34	6068.75	6161.58	9774.9	0.481025	-1.05582	5.06329e-27	3.40437e-25	protein_coding						CMKLR2	39.0235	2.97049	1.5707	5.29519e-08	3.95624e-07	protein_coding
	ANP32B	10047	10213	8567	8608	6213	7934	5570	9452.72	9530.17	9263.85	6901.84	8456.87	6454.35	7185.93	8482.65	0.769743	-0.377551	0.000754126	0.00254908	protein_coding						CMTR2	867.377	1.51191	0.596374	2.33599e-07	1.55523e-06	protein_coding
	ANP32E	10317	10778	8409	6970	3665	5946	3735	9706.75	10057.4	9093	5588.5	4988.64	4837.1	4818.57	7147.92	0.525921	-0.927081	1.12039e-17	3.10244e-16	protein_coding						CNBD2	167.543	1.59624	0.674677	0.00123556	0.00395472	protein_coding
	ANTKMT	318	269	411	336	342	407	176	299.19	251.015	444.431	269.403	465.516	331.096	227.06	334.976	0.974499	-0.0372667	0.879539	0.917149	protein_coding						CNEP1R1	626.875	1.55272	0.634797	5.17356e-09	4.52902e-08	protein_coding
	ANTXR1	3089	2903	2116	4511	1847	3568	2527	2906.28	2708.91	2288.12	3616.89	2514.06	2902.59	3260.11	2935.01	1.16689	0.222669	0.109139	0.187008	protein_coding						CNGA1	10.0826	2.07314	1.05181	0.0397027	0.0805654	protein_coding
	ANTXR2	460	542	437	796	351	662	416	432.791	505.763	472.546	638.227	477.766	538.54	536.687	508.192	1.16783	0.223836	0.0813253	0.146811	protein_coding						CNIH1	7313.68	1.23965	0.309936	0.00201269	0.00610781	protein_coding
	ANXA1	478	438	470	683	501	735	765	449.726	408.716	508.23	547.625	681.939	597.926	986.936	596.043	1.5424	0.625179	0.0036429	0.0102768	protein_coding						CNIH4	5904.31	1.34868	0.431544	0.0266099	0.0574047	protein_coding
	ANXA11	3621	3455	3133	2433	1513	2140	1308	3406.82	3224	3387.84	1950.76	2059.43	1740.9	1687.47	2524.32	0.556734	-0.84494	6.17593e-19	1.95742e-17	protein_coding						CNKSR2	15.8565	1.94289	0.958204	0.0173513	0.0396652	protein_coding
	ANXA2	7014	6011	5764	4342	2748	4377	2498	6599.12	5609.11	6232.85	3481.39	3740.46	3560.71	3222.7	4883.64	0.569608	-0.811959	1.58681e-16	3.82087e-15	protein_coding						CNN1	11.498	2.55981	1.35604	0.00698545	0.0181762	protein_coding
	ANXA2P2	19	15	19	17	7	12	6	17.8761	13.9971	20.5455	13.6305	9.5281	9.76206	7.74068	12.6067	0.597556	-0.742853	0.0663099	0.124265	pseudogene						CNRIP1	556.736	1.20306	0.266713	0.0106573	0.0261036	protein_coding
	ANXA2R	22	36	31	56	62	78	45	20.6987	33.5931	33.5216	44.9004	84.3917	63.4534	58.0551	47.1828	2.1234	1.08638	8.30483e-05	0.000344452	protein_coding						CNTFR	174.757	1.63111	0.705853	2.0165e-05	9.49611e-05	protein_coding
	ANXA3	226	202	202	377	256	343	330	212.632	188.495	218.431	302.276	348.456	279.032	425.737	262.969	1.63312	0.707634	5.69595e-06	2.97965e-05	protein_coding						CNTRL	1232.83	1.44121	0.527282	6.97705e-05	0.00029443	protein_coding
	ANXA4	571	567	516	791	444	772	489	537.225	529.091	557.972	634.218	604.354	628.026	630.865	573.84	1.1543	0.207013	0.0363179	0.074859	protein_coding						COA5	1585.69	1.69472	0.76105	2.44724e-06	1.36901e-05	protein_coding
	ANXA5	9396	8697	8028	6788	4392	6305	4011	8840.22	8115.53	8681.01	5442.57	5978.2	5129.15	5174.64	7065.69	0.635422	-0.654214	9.11281e-13	1.364e-11	protein_coding						COA8	828.747	1.582	0.661749	3.74228e-05	0.000167441	protein_coding
	ANXA6	5791	5667	5612	2890	1872	3087	1638	5448.46	5288.11	6068.49	2317.18	2548.09	2511.29	2113.2	3948.65	0.423627	-1.23914	3.4935e-37	4.90138e-35	protein_coding						COBL	804.626	1.32882	0.410148	0.000900122	0.00298175	protein_coding
	ANXA7	3814	3903	3169	2104	1228	1900	1132	3588.4	3642.05	3426.77	1686.97	1671.5	1545.66	1460.41	2556.3	0.448011	-1.15839	2.13168e-43	4.87622e-41	protein_coding						COBLL1	563.512	1.36556	0.449494	0.0112497	0.0273319	protein_coding
	AOC2	163	130	130	70	52	95	69	153.359	121.308	140.574	56.1255	70.7801	77.283	89.0178	109.03	0.525256	-0.928908	1.96062e-06	1.11698e-05	protein_coding						COG6	1878.84	1.20861	0.273348	0.0381856	0.0779681	protein_coding
	AOC3	73	64	69	62	48	65	44	68.682	59.7211	74.6125	49.7112	65.3355	52.8778	56.765	65.0132	0.82463	-0.278181	0.257721	0.371021	protein_coding						COL14A1	296.091	1.4288	0.514803	0.0285864	0.0610204	protein_coding
	AOPEP	424	491	454	482	338	518	353	398.92	458.172	490.929	386.464	460.071	421.396	455.41	434.97	0.956579	-0.064044	0.596187	0.697275	protein_coding						COL16A1	18.5854	3.49004	1.80324	0.000376878	0.00135905	protein_coding
	AP1AR	2465	2241	2265	2310	1418	2031	1754	2319.19	2091.17	2449.24	1852.14	1930.12	1652.23	2262.86	2031.17	0.840928	-0.249946	0.03886	0.0791452	protein_coding						COL23A1	29.1838	1.71023	0.774194	0.00849219	0.0214909	protein_coding
	AP1B1	9775	9011	8116	5325	3261	4844	2931	9196.81	8408.54	8776.16	4269.55	4438.73	3940.62	3781.32	6352.78	0.467074	-1.09828	3.21166e-30	2.78145e-28	protein_coding						COL4A3	33.1087	1.70372	0.768685	0.00712179	0.0184768	protein_coding
	AP1G1	7940	7490	5042	4314	1633	3797	2648	7470.35	6989.23	5452.12	3458.94	2222.77	3088.88	3416.22	4495.11	0.459176	-1.12288	3.93088e-13	6.11874e-12	protein_coding						COL4A4	126.439	2.13763	1.09601	2.26338e-07	1.50928e-06	protein_coding
	AP1G2	1138	1331	1324	1804	1379	3063	1534	1070.69	1242.01	1431.7	1446.44	1877.04	2491.77	1979.03	1688.4	1.56168	0.643097	6.66272e-05	0.000282695	protein_coding						COL5A2	191.523	1.35324	0.436414	0.00680271	0.0177666	protein_coding
	AP1M1	3455	3060	2928	2987	1880	2578	1721	3250.64	2855.41	3166.17	2394.96	2558.97	2097.22	2220.28	2756.81	0.749688	-0.415638	0.000220523	0.000836801	protein_coding						COL5A3	24.4999	2.87157	1.52184	7.49559e-05	0.000313795	protein_coding
	AP1S1	1843	1886	2014	1889	1685	2276	1492	1733.99	1759.9	2177.82	1514.59	2293.55	1851.54	1924.85	1892.73	1.00212	0.00305156	0.982107	0.987857	protein_coding						COL6A3	25.1045	1.94968	0.963241	0.00648403	0.0170209	protein_coding
	AP1S2	2663	2853	2597	5546	3519	5124	3436	2505.48	2662.25	2808.24	4446.75	4789.91	4168.4	4432.83	3586.98	1.67712	0.745985	5.36508e-13	8.22832e-12	protein_coding						COL6A5	137.318	8.42477	3.07464	1.32534e-30	1.18186e-28	protein_coding
	AP1S3	483	500	414	295	144	289	200	454.43	466.571	447.675	236.529	196.007	235.103	258.023	334.054	0.508345	-0.97612	4.01194e-17	1.04108e-15	protein_coding						COL8A1	15.6057	2.54269	1.34635	0.0011294	0.00365446	protein_coding
	AP2A1	3365	2904	2877	2098	1264	1841	1203	3165.96	2709.84	3111.02	1682.16	1720.5	1497.66	1552.01	2248.48	0.538374	-0.89332	3.83637e-16	8.8333e-15	protein_coding						COL9A3	89.6717	2.16527	1.11454	1.05787e-05	5.26314e-05	protein_coding
	AP2A2	3625	3597	3291	3363	2117	3263	2166	3410.58	3356.51	3558.69	2696.43	2881.57	2654.47	2794.38	3121.86	0.80071	-0.320648	0.0021073	0.00635895	protein_coding						COLEC11	163.483	4.11238	2.03997	5.03824e-22	2.22285e-20	protein_coding
	AP2B1	11211	10816	7658	7794	3579	6452	4980	10547.9	10092.9	8280.91	6249.18	4871.58	5248.73	6424.76	7345.4	0.591111	-0.758498	2.4754e-09	2.27389e-08	protein_coding						COLGALT2	561.178	1.62225	0.697994	6.44925e-08	4.7506e-07	protein_coding
	AP2M1	13682	12329	11801	9074	6463	8978	5864	12872.7	11504.7	12760.9	7275.47	8797.16	7303.65	7565.22	10367	0.624722	-0.678713	1.27042e-10	1.41988e-09	protein_coding						COLQ	77.1673	1.40975	0.495439	0.0268236	0.0577792	protein_coding
	AP2S1	4048	3944	3652	2366	2185	2134	1599	3808.56	3680.31	3949.06	1897.04	2974.13	1736.02	2062.89	3050.85	0.567963	-0.81613	3.86645e-07	2.47851e-06	protein_coding						COMMD10	817.744	1.35906	0.442612	0.0268118	0.0577596	protein_coding
	AP3B1	3216	3435	2378	3145	1544	2414	1678	3025.77	3205.34	2571.43	2521.64	2101.63	1963.8	2164.81	2524.62	0.745759	-0.423219	0.00033471	0.00122079	protein_coding						COMMD6	7573.33	3.44304	1.78368	7.72085e-09	6.56241e-08	protein_coding
	AP3B2	329	322	283	455	267	414	283	309.54	300.472	306.019	364.816	363.429	336.791	365.102	339.578	1.16996	0.226465	0.100114	0.174109	protein_coding						COMMD7	961.285	1.44322	0.529287	0.000343448	0.00125114	protein_coding
	AP3D1	10089	9761	8439	7065	4114	6357	4104	9492.23	9108.39	9125.44	5664.67	5599.8	5171.45	5294.62	7227.65	0.587797	-0.76661	2.18361e-17	5.83174e-16	protein_coding						COQ10A	799.777	1.50657	0.591271	9.5085e-08	6.78787e-07	protein_coding
	AP3M1	5000	5147	3918	4416	2119	3795	2599	4704.25	4802.88	4236.69	3540.72	2884.29	3087.25	3353	3871.57	0.702195	-0.510057	7.33731e-06	3.76252e-05	protein_coding						COQ5	2033.78	1.66689	0.737158	2.04237e-07	1.37147e-06	protein_coding
	AP3M2	1698	1806	1498	1607	894	1933	1088	1597.56	1685.25	1619.85	1288.48	1216.87	1572.5	1403.64	1499.12	0.839534	-0.252339	0.00696444	0.018126	protein_coding						CORO2B	76.5118	2.18045	1.12462	4.78662e-08	3.60023e-07	protein_coding
	AP3S1	2155	2343	2219	2295	1539	1973	1424	2027.53	2186.35	2399.5	1840.12	2094.82	1605.05	1837.12	2008.05	0.836028	-0.258377	0.0272385	0.0584992	protein_coding						COX7A2	8861.36	1.39199	0.477146	0.0457911	0.091076	protein_coding
	AP3S2	1569	1489	1231	1897	1023	1763	1156	1476.19	1389.45	1331.13	1521	1392.46	1434.21	1491.37	1435.13	1.04367	0.0616702	0.458372	0.573615	protein_coding						COX7A2L	4044.69	1.25138	0.323525	0.0231252	0.050774	protein_coding
	AP4B1	953	828	817	584	418	644	423	896.63	772.641	883.456	468.247	568.963	523.897	545.718	691.899	0.617455	-0.695595	5.95347e-10	6.04102e-09	protein_coding						CPA4	10.0913	2.72102	1.44415	0.00738349	0.019054	protein_coding
	AP4E1	1441	1224	898	1104	477	959	653	1355.76	1142.17	971.044	885.18	649.272	780.151	842.444	935.31	0.683056	-0.549924	0.000344413	0.00125401	protein_coding						CPAMD8	24.0402	1.60226	0.680111	0.0376162	0.0770595	protein_coding
	AP4M1	444	399	442	529	387	552	321	417.737	372.323	477.953	424.149	526.768	449.055	414.126	461.432	1.07211	0.100454	0.426915	0.544397	protein_coding						CPE	2713.59	1.24905	0.320836	0.00172219	0.00531274	protein_coding
	AP4S1	380	380	396	671	442	702	510	357.523	354.594	428.211	538.003	601.631	571.08	657.957	500.647	1.55617	0.638004	4.71461e-08	3.55115e-07	protein_coding						CPED1	17.5005	3.01521	1.59226	0.000131084	0.000520601	protein_coding
	AP5B1	1934	1727	1753	3249	1649	2780	2140	1819.6	1611.54	1895.59	2605.03	2244.55	2261.54	2760.84	2187.1	1.39015	0.475246	6.08838e-06	3.17006e-05	protein_coding						CPLX2	16.8853	2.4272	1.27929	0.00238271	0.00708451	protein_coding
	AP5M1	2861	2998	2219	2329	1028	2122	1354	2691.77	2797.56	2399.5	1867.38	1399.27	1726.26	1746.81	2101.44	0.641236	-0.641073	2.42355e-07	1.60844e-06	protein_coding						CPPED1	441.049	1.20965	0.274595	0.0100422	0.0248312	protein_coding
	AP5S1	801	676	665	658	433	727	414	753.621	630.804	719.092	527.58	589.381	591.418	534.107	643.147	0.799515	-0.322803	0.00858038	0.0216906	protein_coding						CPQ	49.6189	1.69706	0.763035	0.00272284	0.00796748	protein_coding
	AP5Z1	976	868	1047	1122	795	1204	564	918.269	809.967	1132.16	899.612	1082.12	979.46	727.624	965.421	0.967608	-0.0475047	0.793402	0.854656	protein_coding						CRACDL	35.0292	1.75732	0.81338	0.00236204	0.00703299	protein_coding
	APAF1	1892	1979	1272	2473	878	1764	1052	1780.09	1846.69	1375.47	1982.83	1195.1	1435.02	1357.2	1529.79	0.895828	-0.158707	0.377066	0.496115	protein_coding						CRACR2B	61.1091	1.5644	0.645612	0.0059065	0.0157146	protein_coding
	APBA1	150	143	92	327	121	300	172	141.127	133.439	99.4834	262.186	164.7	244.051	221.899	170.572	1.79677	0.845405	4.49573e-06	2.39647e-05	protein_coding						CRADD	374.054	1.28947	0.366778	0.00735395	0.0189848	protein_coding
	APBA2	972	972	859	1141	704	1096	733	914.506	907.014	928.872	914.846	958.254	891.601	945.653	918.438	1.01061	0.0152229	0.855874	0.900549	protein_coding						CRAMP1	1145.92	1.21633	0.282529	0.0139376	0.0328646	protein_coding
	APBA3	477	416	514	731	577	737	486	448.785	388.187	555.809	586.111	785.387	599.553	626.995	585.923	1.39759	0.482938	0.00100678	0.0032972	protein_coding						CRBN	2400.14	1.33453	0.416336	0.00228626	0.00683635	protein_coding
	APBB1	2545	2498	2583	4183	2892	4037	2595	2394.46	2330.99	2793.1	3353.9	3936.47	3284.12	3347.84	3015.93	1.38854	0.473565	6.03295e-06	3.145e-05	protein_coding						CREB3L1	118.325	1.81703	0.861584	7.79045e-08	5.65735e-07	protein_coding
	APBB2	795	738	542	965	357	846	530	747.976	688.658	586.087	773.731	485.933	688.225	683.76	660.688	0.978088	-0.0319641	0.819777	0.874503	protein_coding						CREB3L4	484.748	1.86482	0.899038	7.39083e-08	5.3876e-07	protein_coding
	APBB3	319	330	382	342	267	672	326	300.131	307.937	413.072	274.213	363.429	546.675	420.577	386.279	1.18042	0.239304	0.22422	0.332678	protein_coding						CREB5	1509.7	1.63312	0.707628	1.80328e-08	1.44737e-07	protein_coding
	APC	3430	3304	1890	4786	1522	4113	2844	3227.11	3083.1	2043.73	3837.38	2071.68	3345.95	3669.08	3054.1	1.16049	0.214733	0.299125	0.416271	protein_coding						CREBL2	1443.22	1.59873	0.676929	9.61319e-13	1.43177e-11	protein_coding
	APC2	237	163	136	238	127	224	155	222.981	152.102	147.062	190.827	172.867	182.225	199.967	179.365	1.0704	0.0981493	0.635598	0.730499	protein_coding						CREBRF	853.59	2.90691	1.53949	6.95096e-16	1.53016e-14	protein_coding
	APCDD1	136	129	91	126	85	124	66	127.956	120.375	98.402	101.026	115.698	100.875	85.1474	98.76	0.868403	-0.203563	0.233151	0.343124	protein_coding						CREG1	5325.46	2.54249	1.34624	8.87456e-32	8.68675e-30	protein_coding
	APEH	4395	4523	5179	3428	2558	3671	2213	4135.03	4220.6	5600.26	2748.55	3481.84	2986.38	2855.02	3915.74	0.648594	-0.624612	1.90784e-07	1.29018e-06	protein_coding						CRISPLD2	61.0112	1.51892	0.603044	0.0380241	0.0777287	protein_coding
	APEX1	9679	9188	8708	7586	5414	7378	5126	9106.48	8573.7	9416.32	6082.4	7369.3	6002.04	6613.12	7877.35	0.721277	-0.471375	6.7322e-06	3.47508e-05	protein_coding						CRK	5821.49	1.25458	0.327199	0.00154613	0.0048205	protein_coding
	APEX2	2168	2060	2137	2325	1592	2189	1558	2039.76	1922.27	2310.83	1864.17	2166.96	1780.76	2010	2060.33	0.93443	-0.0978415	0.327782	0.446426	protein_coding						CRMP1	359.497	2.51894	1.33281	5.17593e-18	1.49626e-16	protein_coding
	APH1A	9895	9667	10079	11055	8360	10963	8177	9309.71	9020.68	10898.8	8863.82	11379.3	8918.45	10549.3	9993.52	1.0187	0.0267254	0.797384	0.857433	protein_coding						CRTAC1	258.54	4.53609	2.18145	1.23295e-30	1.10415e-28	protein_coding
	APH1B	471	481	313	315	132	300	129	443.14	448.841	338.46	252.565	179.673	244.051	166.425	288.194	0.517921	-0.949197	4.89907e-09	4.31024e-08	protein_coding						CRTC1	897.76	1.76888	0.822837	6.90282e-11	7.96873e-10	protein_coding
	API5	10670	10748	7678	6423	3157	4862	3269	10038.9	10029.4	8302.54	5149.92	4297.17	3955.26	4217.38	6677.73	0.465834	-1.10211	6.47217e-17	1.647e-15	protein_coding						CRTC3	1869.71	1.24988	0.321788	0.00406	0.0112885	protein_coding
	APIP	1800	1890	1731	1246	982	1267	811	1693.53	1763.64	1871.8	999.034	1336.66	1030.71	1046.28	1425.04	0.620049	-0.689546	9.85205e-09	8.24399e-08	protein_coding						CRYGS	33.6002	1.89294	0.920632	0.000767605	0.00259131	protein_coding
	APLF	106	129	115	220	102	190	110	99.7301	120.375	124.354	176.395	138.838	154.566	141.912	127.998	1.34118	0.423505	0.0159227	0.0368153	protein_coding						CRYL1	218.851	1.54237	0.625154	0.00137499	0.00435008	protein_coding
	APLN	67	91	60	91	43	100	28	63.0369	84.9159	64.8805	72.9632	58.5297	81.3505	36.1232	62.1679	0.889242	-0.169351	0.537135	0.645442	protein_coding						CRYZL1	1131.15	1.23667	0.306465	0.0205308	0.0458364	protein_coding
	APLP1	644	641	585	688	396	728	369	605.907	598.144	632.584	551.634	539.018	592.232	476.052	572.814	0.883301	-0.179024	0.185597	0.286356	protein_coding						CSAD	205.952	1.40571	0.491302	0.0218393	0.0483076	protein_coding
	APLP2	22920	21110	16952	17887	9426	16030	9869	21564.3	19698.6	18330.9	14341.7	12830.3	13040.5	12732.1	16239.7	0.666384	-0.585574	4.9205e-14	8.60781e-13	protein_coding						CSDC2	50.4128	2.91345	1.54273	2.87039e-08	2.2307e-07	protein_coding
	APMAP	5161	4581	4225	4854	2950	4422	2764	4855.73	4274.72	4568.67	3891.9	4015.41	3597.32	3565.87	4259.33	0.82501	-0.277516	0.00297559	0.0086277	protein_coding						CSGALNACT1	17.371	2.65767	1.41016	0.000411825	0.0014732	protein_coding
	APOBEC3B	141	129	150	120	61	150	59	132.66	120.375	162.201	96.2152	83.0306	122.026	76.1167	124.615	0.693866	-0.52727	0.00226678	0.00678197	protein_coding						CSGALNACT2	1250.84	1.93594	0.953032	5.15733e-16	1.1633e-14	protein_coding
	APOBEC3C	1445	1757	1410	1411	710	1404	673	1359.53	1639.53	1524.69	1131.33	966.421	1142.16	868.246	1255.72	0.682723	-0.550628	1.50744e-06	8.74183e-06	protein_coding						CSNK1E	11338.4	1.72337	0.785236	4.5329e-15	8.99951e-14	protein_coding
	APOBEC3F	106	112	121	148	91	177	86	99.7301	104.512	130.842	118.665	123.865	143.99	110.95	116.214	1.12091	0.164669	0.361723	0.48098	protein_coding						CSPG4	292.676	1.44234	0.528409	0.00296578	0.00860183	protein_coding
	APOBEC3G	9	10	9	19	9	25	12	8.46765	9.33141	9.73207	15.2341	12.2504	20.3376	15.4814	11.9926	1.74905	0.80657	0.0877825	0.156624	protein_coding						CSRNP1	542.935	1.5628	0.64413	1.24357e-07	8.70046e-07	protein_coding
	APOBEC3H	6	11	1	17	14	21	7	5.6451	10.2646	1.08134	13.6305	19.0562	17.0836	9.03079	11.2283	2.53709	1.34317	0.00893566	0.0224485	protein_coding						CSRNP2	1818.89	1.48548	0.570932	2.42547e-10	2.58713e-09	protein_coding
	APOBR	8	7	2	17	12	23	12	7.5268	6.53199	2.16268	13.6305	16.3339	18.7106	15.4814	12.5868	2.91055	1.54129	0.00205681	0.00622366	protein_coding						CSTA	19.2403	7.57846	2.9219	9.88433e-09	8.26771e-08	protein_coding
	APOC1	516	537	631	671	658	875	482	485.478	501.097	682.326	538.003	895.641	711.817	621.834	639.82	1.24258	0.313344	0.084786	0.152074	protein_coding						CTBS	382.481	1.46997	0.555786	0.000329297	0.00120418	protein_coding
	APOC1P1	9	6	10	14	19	28	15	8.46765	5.59885	10.8134	11.2251	25.862	22.7781	19.3517	14.3446	2.37104	1.24552	0.00495752	0.0134534	transcribed_unprocessed_pseudogene						CTC1	838.08	1.21155	0.276859	0.0458286	0.0911358	protein_coding
	APOE	252	261	280	313	274	546	252	237.094	243.55	302.775	250.961	372.957	444.174	325.108	314.416	1.33448	0.416281	0.0592164	0.113066	protein_coding						CTDSP1	2304.69	1.52127	0.605273	1.84005e-09	1.72566e-08	protein_coding
	APOL2	536	466	447	522	357	627	403	504.295	434.844	483.359	418.536	485.933	510.068	519.915	470.278	1.01809	0.0258699	0.816451	0.871751	protein_coding						CTDSP2	4475.82	1.77539	0.828136	7.22932e-18	2.05319e-16	protein_coding
	APOLD1	207	258	146	818	322	751	359	194.756	240.751	157.876	655.867	438.292	610.942	463.15	394.587	2.74512	1.45687	1.16621e-17	3.22084e-16	protein_coding						CTDSPL	2064.5	1.44858	0.534639	1.81825e-09	1.70598e-08	protein_coding
	APOM	54	50	53	62	53	41	17	50.8059	46.6571	57.3111	49.7112	72.1413	33.3537	21.9319	48.5098	0.852728	-0.229843	0.403363	0.521965	protein_coding						CTF1	89.2088	3.09784	1.63126	2.06012e-13	3.32734e-12	protein_coding
	APOO	1276	1312	1392	892	637	902	639	1200.52	1224.28	1505.23	715.2	867.057	733.781	824.382	1018.55	0.598553	-0.74045	9.19394e-08	6.59014e-07	protein_coding						CTH	1368.73	1.96473	0.97433	8.58252e-09	7.24796e-08	protein_coding
	APOOL	2112	2364	1505	2384	966	1955	1286	1987.07	2205.95	1627.42	1911.48	1314.88	1590.4	1659.08	1737.11	0.834887	-0.260347	0.0915341	0.162054	protein_coding						CTNNBIP1	820.516	1.26102	0.334596	0.0105381	0.0258447	protein_coding
	APP	15167	14864	12817	13621	7188	12679	8538	14269.9	13870.2	13859.5	10921.2	9783.99	10314.4	11015	11814.4	0.750702	-0.413688	3.485e-11	4.17664e-10	protein_coding						CTNND2	15.0338	2.62137	1.39032	0.00101587	0.00332281	protein_coding
	APPBP2	3169	3163	2545	3979	1792	3217	2255	2981.55	2951.53	2752.01	3190.34	2439.19	2617.05	2909.2	2795.59	0.963699	-0.0533452	0.631291	0.727256	protein_coding						CTSF	729.926	1.50855	0.593165	6.42173e-05	0.000273573	protein_coding
	APPL1	4277	4288	2905	5283	2284	4074	3083	4024.01	4001.31	3141.3	4235.87	3108.88	3314.22	3977.42	3695.8	0.983098	-0.0245934	0.863616	0.905931	protein_coding						CTSK	41.0912	1.90787	0.931963	0.000332263	0.00121292	protein_coding
	APPL2	975	985	823	1052	613	941	569	917.328	919.144	889.944	843.487	834.389	765.508	734.074	841.929	0.874307	-0.193789	0.0373165	0.0765872	protein_coding						CTSL	3173.51	1.28009	0.356249	0.00115514	0.00372396	protein_coding
	APRG1	14	17	15	5	10	24	7	13.1719	15.8634	16.2201	4.00897	13.6116	19.5241	9.03079	13.3239	0.766143	-0.384314	0.41157	0.529626	lncRNA						CTSO	190.414	1.48966	0.574985	0.000196673	0.000754739	protein_coding
	APRT	6633	6019	6026	3294	2678	3166	1624	6240.66	5616.58	6516.16	2641.11	3645.18	2575.56	2095.14	4530.02	0.44714	-1.1612	3.66008e-13	5.72449e-12	protein_coding						CTSV	1347.61	1.26892	0.3436	0.0214649	0.0475954	protein_coding
	APTR	518	596	603	824	615	906	644	487.36	556.152	652.049	660.678	837.111	737.035	830.833	688.711	1.35444	0.437698	0.00129242	0.00411546	lncRNA						CTTNBP2NL	1637.53	1.33319	0.414877	0.00240086	0.00712908	protein_coding
	APTX	2616	2746	2561	1956	1423	1849	1255	2461.26	2562.41	2769.31	1568.31	1936.93	1504.17	1619.09	2208.55	0.637232	-0.65011	3.91602e-09	3.48763e-08	protein_coding						CTU1	340.531	1.63217	0.706795	0.000202401	0.000774741	protein_coding
	AQP1	19	25	29	33	26	30	34	17.8761	23.3285	31.3589	26.4592	35.3901	24.4051	43.8638	28.0744	1.32191	0.402628	0.181623	0.281442	protein_coding						CUEDC1	1129.29	1.2289	0.297367	0.0430323	0.0861588	protein_coding
	AQP11	37	24	22	37	30	45	21	34.8114	22.3954	23.7895	29.6664	40.8347	36.6077	27.0924	31.2928	1.23559	0.305206	0.280136	0.396226	protein_coding						CUEDC2	2197.13	1.21287	0.278423	0.0215894	0.0478313	protein_coding
	AQP3	166	164	165	297	206	414	267	156.181	153.035	178.421	238.133	280.398	336.791	344.46	231.467	1.8448	0.883468	2.02911e-07	1.36387e-06	protein_coding						CXCL12	228.654	2.53023	1.33927	1.56032e-18	4.77977e-17	protein_coding
	AQP4	40	53	27	50	13	61	33	37.634	49.4565	29.1962	40.0897	17.695	49.6238	42.5737	35.2002	0.977989	-0.0321093	0.927066	0.951573	protein_coding						CXCL2	13.9847	1.76052	0.816004	0.0420978	0.0846325	protein_coding
	AQP6	10	13	11	5	10	15	4	9.4085	12.1308	11.8948	4.00897	13.6116	12.2026	5.16045	10.0644	0.774289	-0.369057	0.44491	0.560767	protein_coding						CXCL8	50.3469	4.24855	2.08697	1.36626e-08	1.11662e-07	protein_coding
	AQR	3383	3328	2168	2505	1000	2048	1423	3182.89	3105.49	2344.35	2008.49	1361.16	1666.06	1835.83	2225.94	0.597247	-0.743601	2.49605e-06	1.39446e-05	protein_coding						CXCR2	11.0247	2.02265	1.01625	0.0205413	0.0458518	protein_coding
	AR	13	18	7	15	10	12	4	12.231	16.7965	7.56939	12.0269	13.6116	9.76206	5.16045	11.3265	0.829812	-0.269143	0.564094	0.669602	protein_coding						CXCR4	488.339	2.18264	1.12608	2.734e-14	4.95582e-13	protein_coding
	ARAF	2519	2149	2129	2129	1461	2111	1447	2370	2005.32	2302.17	1707.02	1988.65	1717.31	1866.79	2098.98	0.817195	-0.291248	0.0268994	0.0578951	protein_coding						CXXC5	566.926	1.20897	0.273774	0.0166384	0.0382223	protein_coding
	ARAP1	2917	2820	2626	2946	1643	2806	1497	2744.46	2631.46	2839.6	2362.08	2236.38	2282.69	1931.3	2480.31	0.805168	-0.312638	0.001241	0.00397094	protein_coding						CYB561A3	1978.78	1.37022	0.454407	1.87679e-05	8.89374e-05	protein_coding
	ARAP2	359	399	269	527	229	473	332	337.765	372.323	290.881	422.545	311.705	384.788	428.317	347.138	1.16051	0.214753	0.147992	0.239208	protein_coding						CYB561D1	675.898	1.2916	0.369163	0.00105876	0.00344674	protein_coding
	ARAP3	109	104	90	272	121	235	165	102.553	97.0467	97.3207	218.088	164.7	191.174	212.869	151.889	1.99418	0.995794	1.17563e-10	1.32023e-09	protein_coding						CYB5D2	1226.4	1.28802	0.365154	0.00713817	0.0185095	protein_coding
	ARB2A	766	841	614	1356	645	1315	862	720.691	784.772	663.943	1087.23	877.946	1069.76	1112.08	860.34	1.43461	0.520655	3.60405e-06	1.95332e-05	protein_coding						CYB5R1	2161.57	1.37042	0.454619	1.28521e-05	6.28566e-05	protein_coding
	ARC	186	156	68	527	317	666	400	174.998	145.57	73.5312	422.545	431.487	541.794	516.045	343.103	3.63326	1.86126	1.5318e-07	1.05418e-06	protein_coding						CYB5R2	19.5079	3.76574	1.91293	3.39329e-05	0.000153475	protein_coding
	ARCN1	12860	12075	9209	9882	4505	8332	6363	12099.3	11267.7	9958.07	7923.32	6132.01	6778.12	8208.99	8969.87	0.653639	-0.613433	1.02853e-07	7.28557e-07	protein_coding						CYLD	2146.86	1.3121	0.391874	0.00291705	0.00847802	protein_coding
	AREG	13	10	4	22	8	24	14	12.231	9.33141	4.32536	17.6395	10.8893	19.5241	18.0616	15.1061	1.91815	0.939713	0.0314332	0.0662042	protein_coding						CYP20A1	950.108	1.30607	0.38523	3.27671e-06	1.78927e-05	protein_coding
	AREL1	2968	2835	1963	2054	967	1932	1110	2792.44	2645.46	2122.67	1646.88	1316.24	1571.69	1432.03	1993.52	0.592406	-0.755342	1.60293e-09	1.5134e-08	protein_coding						CYP27A1	38.6757	1.67043	0.740222	0.00526173	0.0141893	protein_coding
	ARF1	31759	30478	25694	22505	14108	20179	12518	29880.4	28440.3	27784	18044.4	19203.2	16415.7	16149.6	23193.9	0.608064	-0.717704	2.34863e-15	4.85529e-14	protein_coding						CYP27C1	170.532	1.76455	0.819298	1.32897e-08	1.08989e-07	protein_coding
	ARF3	9076	8614	8107	5940	3233	5904	3960	8539.15	8038.08	8766.43	4762.65	4400.62	4802.93	5108.85	6400.06	0.564558	-0.824807	9.06663e-24	4.65383e-22	protein_coding						CYP2R1	722.417	1.92267	0.94311	2.90471e-24	1.55914e-22	protein_coding
	ARF4	9316	9981	7872	5954	3618	5785	3600	8764.96	9313.69	8512.32	4773.88	4924.66	4706.13	4644.41	6847.98	0.537241	-0.896357	8.04978e-20	2.81114e-18	protein_coding						CYP2U1	525.873	1.30961	0.389136	0.00237324	0.00706235	protein_coding
	ARF4-AS1	40	34	65	73	85	105	99	37.634	31.7268	70.2872	58.5309	115.698	85.418	127.721	75.0375	2.07346	1.05204	0.00046656	0.00164827	lncRNA						CYP46A1	25.9336	1.62004	0.696029	0.0380873	0.0778264	protein_coding
	ARF5	4664	4715	4928	3953	3772	3939	2544	4388.12	4399.76	5328.85	3169.49	5134.28	3204.4	3282.05	4199.6	0.785398	-0.348505	0.0234039	0.0513111	protein_coding						CYP4F2	25.6715	11.4123	3.51251	5.05561e-11	5.93062e-10	protein_coding
	ARF6	4675	4177	3824	7550	4682	6627	4868	4398.47	3897.73	4135.05	6053.54	6372.94	5391.1	6280.27	5233.14	1.45337	0.539403	7.29514e-10	7.30034e-09	protein_coding						CYP4F3	65.4016	8.35685	3.06296	4.26327e-17	1.10222e-15	protein_coding
	ARFGAP1	3559	3512	3530	3581	2716	3682	2156	3348.48	3277.19	3817.13	2871.22	3696.9	2995.33	2781.48	3399.39	0.886372	-0.174016	0.176584	0.275745	protein_coding						CYP4V2	677.962	1.48875	0.574099	1.27492e-07	8.89315e-07	protein_coding
	ARFGAP2	3066	3060	2977	2266	1559	2508	1405	2884.65	2855.41	3219.15	1816.86	2122.04	2040.27	1812.61	2537.47	0.652199	-0.616617	3.72868e-11	4.43835e-10	protein_coding						CYP4X1	92.261	4.97371	2.31432	1.35723e-16	3.29067e-15	protein_coding
	ARFGAP3	1309	1531	1288	2774	1592	2616	1594	1231.57	1428.64	1392.77	2224.17	2166.96	2128.13	2056.44	1761.69	1.58748	0.666737	2.84638e-12	3.94092e-11	protein_coding						CYRIA	32.6072	3.01036	1.58994	4.71429e-08	3.55115e-07	protein_coding
	ARFGEF1	2441	2299	1681	3252	1205	2507	1660	2296.61	2145.29	1817.73	2607.43	1640.19	2039.46	2141.59	2088.15	1.01044	0.0149785	0.922999	0.948741	protein_coding						CYS1	49.2614	2.09554	1.06732	1.43797e-05	6.97603e-05	protein_coding
	ARFGEF2	3414	3250	2169	2790	1112	2303	1536	3212.06	3032.71	2345.43	2237	1513.61	1873.5	1981.61	2296.01	0.664288	-0.590119	0.000773007	0.00260662	protein_coding						CYTH2	2259.23	1.50452	0.589303	1.85366e-07	1.25718e-06	protein_coding
	ARFGEF3	1007	1044	595	1465	427	1000	834	947.436	974.2	643.398	1174.63	581.214	813.505	1075.95	883.513	1.06624	0.0925366	0.706192	0.786673	protein_coding						DAB1	74.55	2.71954	1.44336	3.25902e-08	2.50772e-07	protein_coding
	ARFIP1	1689	1655	1414	1686	909	1531	1001	1589.1	1544.35	1529.02	1351.82	1237.29	1245.48	1291.4	1368.2	0.824783	-0.277914	0.0103096	0.0253702	protein_coding						DACT3	188.009	1.51042	0.594954	3.12487e-06	1.71481e-05	protein_coding
	ARFIP2	4527	4670	4557	3521	2434	3395	2133	4259.23	4357.77	4927.67	2823.11	3313.06	2761.85	2751.81	3838.64	0.644809	-0.633056	5.57106e-11	6.50627e-10	protein_coding						DALRD3	877.79	1.39231	0.477481	0.00168723	0.00521177	protein_coding
	ARFRP1	919	880	907	1159	923	1421	834	864.641	821.165	980.776	929.278	1256.35	1155.99	1075.95	1036.7	1.24186	0.312503	0.0357425	0.0738175	protein_coding						DAPK2	70.9677	2.63703	1.39892	1.14293e-10	1.28763e-09	protein_coding
	ARG2	1315	1564	1282	1015	562	883	696	1237.22	1459.43	1386.28	813.82	764.97	718.325	897.918	1053.17	0.586525	-0.769734	5.11738e-08	3.83257e-07	protein_coding						DCAF10	2251.5	1.83108	0.872698	3.12617e-09	2.82726e-08	protein_coding
	ARGLU1	2730	3440	3001	4114	2851	7189	3336	2568.52	3210.01	3245.1	3298.58	3880.66	5848.29	4303.82	3825.06	1.44082	0.526891	0.000710027	0.00241437	protein_coding						DCAF5	2575.32	1.26624	0.340556	2.79462e-05	0.0001283	protein_coding
	ARHGAP1	1505	1588	1261	1173	685	1128	722	1415.98	1481.83	1363.57	940.504	932.392	917.634	931.461	1144.01	0.654894	-0.610668	1.79763e-11	2.23456e-10	protein_coding						DCHS1	326.844	1.44778	0.533844	0.00759918	0.0195292	protein_coding
	ARHGAP10	626	589	634	663	411	537	333	588.972	549.62	685.57	531.589	559.435	436.852	429.608	548.587	0.804906	-0.313107	0.00784172	0.0200448	protein_coding						DCLK2	278.258	1.55505	0.63696	4.09859e-06	2.2015e-05	protein_coding
	ARHGAP11A	3923	3773	2746	4183	1863	3754	2291	3690.95	3520.74	2969.36	3353.9	2535.83	3053.9	2955.65	3133.65	0.877001	-0.18935	0.102536	0.177471	protein_coding						DCLRE1A	4154.92	2.12678	1.08867	7.44194e-16	1.63653e-14	protein_coding
	ARHGAP11B	203	220	152	286	113	329	194	190.992	205.291	164.364	229.313	153.811	267.643	250.282	217.622	1.20956	0.274488	0.146534	0.237234	protein_coding						DCP1B	824.428	1.43665	0.522705	3.54468e-08	2.71561e-07	protein_coding
	ARHGAP12	796	893	574	987	380	809	493	748.916	833.295	620.69	791.37	517.24	658.125	636.026	670.098	0.887764	-0.171751	0.27372	0.38885	protein_coding						DCT	67.1215	2.60871	1.38334	1.5214e-09	1.43965e-08	protein_coding
	ARHGAP17	3179	2861	2238	2269	1198	1828	1225	2990.96	2669.72	2420.04	1819.27	1630.67	1487.09	1580.39	2151.66	0.60493	-0.725159	3.30035e-09	2.97201e-08	protein_coding						DDB2	1527.56	2.0254	1.01821	4.64048e-07	2.93799e-06	protein_coding
	ARHGAP18	562	586	405	634	220	545	274	528.758	546.821	437.943	508.337	299.454	443.36	353.491	428.142	0.798862	-0.323982	0.0533735	0.103554	protein_coding						DDIT3	2351.41	9.67171	3.27377	4.78734e-109	1.0075e-104	protein_coding
	ARHGAP19	2920	2899	2123	3010	1439	2716	1469	2747.28	2705.18	2295.69	2413.4	1958.7	2209.48	1895.18	2276.72	0.821165	-0.284255	0.0158268	0.0366057	protein_coding						DDIT4	5480.24	3.1217	1.64233	1.01656e-31	9.85875e-30	protein_coding
	ARHGAP20	57	84	49	108	36	78	38	53.6284	78.3839	52.9857	86.5937	49.0016	63.4534	49.0243	57.8283	1.01992	0.0284549	0.910211	0.93945	protein_coding						DDIT4L	250.884	1.30058	0.379152	0.00605685	0.0160497	protein_coding
	ARHGAP21	2938	3093	2089	3690	1508	3146	2135	2764.22	2886.21	2258.92	2958.62	2052.62	2559.29	2754.39	2538.45	0.979362	-0.0300865	0.833498	0.884344	protein_coding						DDR1	1144.55	1.60079	0.678786	7.08126e-11	8.15682e-10	protein_coding
	ARHGAP22	447	445	462	493	376	362	273	420.56	415.248	499.58	395.284	511.795	294.489	352.201	411.699	0.869695	-0.201418	0.197804	0.300649	protein_coding						DDR2	128.348	2.05249	1.03737	1.91916e-08	1.53162e-07	protein_coding
	ARHGAP23	42	39	32	151	67	154	104	39.5157	36.3925	34.6029	121.071	91.1975	125.28	134.172	76.5807	3.20726	1.68134	4.06716e-12	5.51504e-11	protein_coding						DDX25	15.2653	1.76402	0.818863	0.0422582	0.0848348	protein_coding
	ARHGAP24	99	128	89	202	95	196	94	93.1441	119.442	96.2393	161.962	129.31	159.447	121.271	120.942	1.39953	0.484945	0.0066622	0.0174364	protein_coding						DEGS2	38.6779	1.97822	0.984204	0.000317977	0.00116663	protein_coding
	ARHGAP26	638	642	434	700	269	626	481	600.262	599.077	469.302	561.255	366.151	509.254	620.544	509.634	0.925288	-0.112025	0.491735	0.604466	protein_coding						DELE1	2028.16	1.60554	0.683056	2.99138e-15	6.07075e-14	protein_coding
	ARHGAP27	417	467	473	375	263	440	215	392.334	435.777	511.474	300.672	357.984	357.942	277.374	383.775	0.725584	-0.462786	0.000541619	0.00188434	protein_coding						DENND1B	791.334	1.29016	0.367554	0.00835173	0.0211864	protein_coding
	ARHGAP27P1-BPTFP1-KPNA2P3	53	64	51	57	48	84	46	49.865	59.7211	55.1484	45.7022	65.3355	68.3344	59.3452	57.8358	1.08099	0.112356	0.612408	0.711659	lncRNA						DENND2A	379.868	4.63009	2.21104	2.1173e-73	3.71322e-70	protein_coding
	ARHGAP28	241	269	186	270	68	216	94	226.745	251.015	201.129	216.484	92.5587	175.717	121.271	176.839	0.678014	-0.560613	0.00774555	0.0198351	protein_coding						DENND5A	4855.04	1.22053	0.287511	0.00865229	0.0218476	protein_coding
	ARHGAP29	1184	1178	816	1321	564	1093	642	1113.97	1099.24	882.374	1059.17	767.692	889.161	828.252	910.302	0.859631	-0.218211	0.17675	0.275929	protein_coding						DENND6B	124.444	2.60425	1.38087	1.44061e-10	1.59735e-09	protein_coding
	ARHGAP30	6	4	8	18	8	21	15	5.6451	3.73257	8.65073	14.4323	10.8893	17.0836	19.3517	12.2704	2.61459	1.38659	0.00643361	0.0169202	protein_coding						DET1	102.299	2.42392	1.27734	1.84552e-10	1.99892e-09	protein_coding
	ARHGAP31	334	307	266	368	137	245	241	314.244	286.474	287.637	295.06	186.478	199.309	310.917	261.565	0.83772	-0.255461	0.119716	0.201345	protein_coding						DGAT2	182.01	1.4728	0.558565	0.000630732	0.00216684	protein_coding
	ARHGAP32	1071	1061	638	2239	718	1575	1233	1007.65	990.063	689.896	1795.22	977.31	1281.27	1590.71	1182.38	1.57546	0.655774	0.00209375	0.00632634	protein_coding						DGKD	2127.07	1.24193	0.312581	0.000952103	0.00313961	protein_coding
	ARHGAP33	306	358	251	480	234	489	258	287.9	334.065	271.417	384.861	318.511	397.804	332.849	336.027	1.2068	0.271191	0.0936609	0.164918	protein_coding						DHPS	690.177	1.20792	0.272529	0.0327387	0.0684604	protein_coding
	ARHGAP35	4681	4389	3254	6880	2653	6155	4244	4404.12	4095.56	3518.68	5516.34	3611.15	5007.12	5475.24	4534.03	1.22395	0.29154	0.0553928	0.10689	protein_coding						DHRS2	871.641	3.1061	1.6351	2.72858e-13	4.33054e-12	protein_coding
	ARHGAP39	735	653	649	1194	653	844	637	691.525	609.341	701.79	957.341	888.835	686.598	821.802	767.246	1.25613	0.328991	0.0317438	0.066738	protein_coding						DHRS7B	1492.69	1.36697	0.450977	0.0002023	0.000774498	protein_coding
	ARHGAP4	44	46	47	108	119	192	96	41.3974	42.9245	50.823	86.5937	161.978	156.193	123.851	98.3786	2.92836	1.55009	1.24076e-09	1.1945e-08	protein_coding						DHRSX	614.107	1.25605	0.328897	0.0114038	0.0276681	protein_coding
	ARHGAP42	385	316	274	707	224	544	352	362.227	294.873	296.287	566.868	304.899	442.547	454.12	387.434	1.39509	0.480353	0.0107081	0.0262036	protein_coding						DIABLO	198.717	1.50334	0.588167	0.000173221	0.000672343	protein_coding
	ARHGAP44	751	767	650	1049	516	884	564	706.578	715.72	702.872	841.081	702.357	719.138	727.624	710.655	1.05727	0.0803464	0.416063	0.534133	protein_coding						DIO3	51.6217	4.04007	2.01438	9.58207e-13	1.42815e-11	protein_coding
	ARHGAP45	90	127	132	154	118	183	115	84.6765	118.509	142.737	123.476	160.616	148.871	148.363	125.282	1.25918	0.332488	0.0825778	0.148661	protein_coding						DIP2C	1101.54	1.56328	0.644581	8.24246e-07	4.98599e-06	protein_coding
	ARHGAP5	4309	4112	2527	6869	2590	5572	3872	4054.12	3837.08	2732.55	5507.52	3525.4	4532.85	4995.32	4138.05	1.31044	0.390054	0.0419262	0.0843454	protein_coding						DIRAS1	2001.9	1.74813	0.805815	1.97797e-22	9.0296e-21	protein_coding
	ARHGAP5-AS1	95	122	123	108	80	144	59	89.3807	113.843	133.005	86.5937	108.893	117.145	76.1167	105.414	0.872501	-0.196772	0.284101	0.400337	lncRNA						DIS3L	2315.83	1.2285	0.296901	0.00979715	0.0243138	protein_coding
	ARHGAP8	134	125	80	88	49	125	69	126.074	116.643	86.5073	70.5578	66.6967	101.688	89.0178	89.4995	0.748338	-0.418238	0.0740214	0.135873	protein_coding						DISC1	296.824	1.22718	0.295343	0.0148855	0.0347917	protein_coding
	ARHGDIA	12248	10165	9812	8786	5798	7728	5255	11523.5	9485.38	10610.1	7044.56	7891.99	6286.77	6779.54	8865.56	0.664153	-0.590411	5.50292e-05	0.000237557	protein_coding						DISP1	369.999	1.22048	0.287453	0.0165097	0.0379598	protein_coding
	ARHGDIG	320	371	388	425	380	534	291	301.072	346.195	419.56	340.762	517.24	434.412	375.423	376.098	1.17124	0.22804	0.197945	0.300842	protein_coding						DISP3	47.5198	1.59377	0.672443	0.00630737	0.0166422	protein_coding
	ARHGEF1	1432	1361	1317	1427	920	1331	817	1347.3	1270.01	1424.13	1144.16	1252.26	1082.78	1054.02	1253.13	0.841055	-0.249729	0.0412668	0.0833214	protein_coding						DKK3	116.638	1.35967	0.443253	0.0164537	0.0378601	protein_coding
	ARHGEF10	28	19	19	23	8	32	21	26.3438	17.7297	20.5455	18.4412	10.8893	26.0322	27.0924	21.9981	0.966873	-0.0486022	0.892243	0.926129	protein_coding						DLEC1	18.0204	3.10452	1.63437	8.11647e-05	0.000337505	protein_coding
	ARHGEF10L	205	257	241	673	409	584	321	192.874	239.817	260.603	539.607	556.713	475.087	414.126	376.945	2.15256	1.10605	1.01759e-16	2.51352e-15	protein_coding						DLG4	242.557	1.26403	0.338032	0.0494564	0.0970328	protein_coding
	ARHGEF11	2354	2298	1783	2753	1188	2503	1672	2214.76	2144.36	1928.03	2207.34	1617.05	2036.2	2157.07	2037.73	0.956894	-0.0635682	0.631392	0.727303	protein_coding						DLG5	4408.03	1.29114	0.368648	0.00229201	0.00684968	protein_coding
	ARHGEF12	7661	6781	4267	8515	2716	6579	4639	7207.85	6327.63	4614.08	6827.27	3696.9	5352.05	5984.83	5743.5	0.903487	-0.146425	0.468338	0.582826	protein_coding						DLGAP1	11.976	7.71748	2.94813	2.89613e-06	1.59803e-05	protein_coding
	ARHGEF16	260	255	278	401	220	418	236	244.621	237.951	300.613	321.519	299.454	340.045	304.467	284.732	1.21485	0.280777	0.117994	0.199133	protein_coding						DLGAP3	99.3615	3.13471	1.64833	6.06882e-11	7.05626e-10	protein_coding
	ARHGEF17	463	557	407	563	261	590	305	435.613	519.76	440.106	451.41	355.262	479.968	393.484	429.779	0.907701	-0.139712	0.238677	0.349521	protein_coding						DLK2	199.084	1.89386	0.921333	1.10102e-09	1.07075e-08	protein_coding
	ARHGEF18	1003	899	859	814	545	739	441	943.672	838.894	928.872	652.66	741.83	601.18	568.94	779.224	0.708808	-0.496532	6.15872e-05	0.000263008	protein_coding						DLL1	342.759	1.23215	0.301182	0.0351318	0.072699	protein_coding
	ARHGEF19	107	105	102	93	66	92	63	100.671	97.9799	110.297	74.5668	89.8363	74.8425	81.2771	88.5238	0.772452	-0.372483	0.0292233	0.0622222	protein_coding						DLL3	299.415	1.23272	0.301845	0.0452913	0.0902268	protein_coding
	ARHGEF2	1866	1880	1742	4594	2295	3940	2971	1755.63	1754.31	1883.7	3683.44	3123.85	3205.21	3832.92	2695.52	1.92558	0.945293	1.41855e-20	5.37901e-19	protein_coding						DLL4	77.7525	1.62138	0.697226	0.000383428	0.00138101	protein_coding
	ARHGEF25	607	603	623	494	295	549	300	571.096	562.684	673.675	396.086	401.541	446.614	387.034	522.867	0.678654	-0.559253	1.33279e-06	7.79707e-06	protein_coding						DLX4	265.246	1.54588	0.628429	1.77569e-05	8.46804e-05	protein_coding
	ARHGEF26	1471	1406	1039	1058	457	847	550	1383.99	1312	1123.51	848.297	622.049	689.039	709.562	945.014	0.564235	-0.825632	3.72207e-10	3.87011e-09	protein_coding						DMAC1	2785.78	1.77788	0.83016	0.00797503	0.0203337	protein_coding
	ARHGEF26-AS1	20	31	27	43	21	55	17	18.817	28.9274	29.1962	34.4771	28.5843	44.7428	21.9319	29.0031	1.30081	0.379407	0.189729	0.291066	lncRNA						DMAC2L	1055.47	1.52673	0.610441	4.15034e-10	4.28787e-09	protein_coding
	ARHGEF28	138	132	96	212	81	184	80	129.837	123.175	103.809	169.98	110.254	149.685	103.209	120.319	1.13411	0.181557	0.320666	0.439121	protein_coding						DMBX1	303.861	1.63204	0.706679	2.86652e-07	1.88518e-06	protein_coding
	ARHGEF3	660	684	555	512	279	519	317	620.961	638.269	600.144	410.518	379.763	422.209	408.966	499.021	0.655503	-0.609325	3.11892e-12	4.29005e-11	protein_coding						DMGDH	33.87	6.40946	2.6802	2.23141e-10	2.39592e-09	protein_coding
	ARHGEF33	11	15	11	11	6	12	12	10.3493	13.9971	11.8948	8.81973	8.16694	9.76206	15.4814	11.9634	0.861214	-0.215556	0.633884	0.729246	protein_coding						DMPK	1443.39	1.73165	0.792144	6.05165e-08	4.47652e-07	protein_coding
	ARHGEF37	105	133	81	186	91	193	94	98.7892	124.108	87.5886	149.134	123.865	157.006	121.271	117.734	1.33927	0.421451	0.0149649	0.0349347	protein_coding						DMRTA1	48.7541	4.66672	2.22241	1.36e-15	2.91161e-14	protein_coding
	ARHGEF39	1723	1758	1413	1157	681	1253	550	1621.08	1640.46	1527.93	927.675	926.948	1019.32	709.562	1195.99	0.562235	-0.830756	2.72293e-13	4.32484e-12	protein_coding						DMWD	1554.22	1.46244	0.548382	9.30077e-08	6.65991e-07	protein_coding
	ARHGEF4	685	759	577	662	329	726	380	644.482	708.254	623.934	530.787	447.821	590.605	490.243	549.104	0.783779	-0.351482	0.00569256	0.0151953	protein_coding						DNAAF11	14.8335	2.54195	1.34593	0.000993561	0.00326166	protein_coding
	ARHGEF40	523	529	654	1440	841	1665	903	492.064	493.632	707.197	1154.58	1144.73	1354.49	1164.97	904.135	2.1386	1.09666	3.21959e-14	5.79114e-13	protein_coding						DNAAF4	66.3568	1.41806	0.503923	0.0347303	0.0719814	protein_coding
	ARHGEF6	790	816	627	871	302	666	344	743.271	761.443	678.001	698.362	411.069	541.794	443.799	598.573	0.722499	-0.468933	0.0056342	0.0150605	protein_coding						DNAAF8	3681.11	1.26716	0.341603	0.000180081	0.000696961	protein_coding
	ARHGEF7	1995	1989	1493	2362	1127	2019	1508	1877	1856.02	1614.44	1893.84	1534.02	1642.47	1945.49	1776.32	0.983986	-0.0232909	0.825743	0.878775	protein_coding						DNAH12	14.1089	2.95636	1.56382	0.000663026	0.0022659	protein_coding
	ARHGEF9	826	903	661	855	347	770	404	777.142	842.627	714.766	685.533	472.321	626.399	521.206	678.189	0.743775	-0.427061	0.000818585	0.00274361	protein_coding						DNAH17	221.27	12.2602	3.61591	5.01258e-48	1.507e-45	protein_coding
	ARID1A	5534	5357	3497	6061	2433	5485	4296	5206.66	4998.84	3781.45	4859.67	3311.69	4462.07	5542.32	4486.06	0.97463	-0.0370738	0.831888	0.883304	protein_coding						DNAH6	163.229	1.7213	0.783499	0.000102194	0.000415268	protein_coding
	ARID1B	3986	3802	2675	4893	1932	3979	2972	3750.23	3547.8	2892.59	3923.17	2629.75	3236.94	3834.21	3315.86	1.00284	0.00409391	0.97843	0.986013	protein_coding						DNAI4	207.15	1.92813	0.947203	0.000242654	0.000912717	protein_coding
	ARID2	2293	2199	1454	2882	1054	2327	1711	2157.37	2051.98	1572.27	2310.77	1434.66	1893.03	2207.38	1904.6	1.01803	0.0257863	0.885859	0.92173	protein_coding						DNAI7	41.8821	1.46611	0.551993	0.0465591	0.0922807	protein_coding
	ARID3A	1158	1296	1052	2137	982	1720	1021	1089.5	1209.35	1137.57	1713.43	1336.66	1399.23	1317.21	1282.45	1.26047	0.333956	0.00162223	0.0050324	protein_coding						DNAJB2	1097.61	1.56148	0.642916	1.65402e-06	9.51584e-06	protein_coding
	ARID3B	3088	2797	2522	3147	1388	2777	1952	2905.34	2610	2727.14	2523.24	1889.29	2259.1	2518.3	2499.08	0.83668	-0.257252	0.0192629	0.0433931	protein_coding						DNAJB4	1413.97	1.64582	0.718811	3.64606e-07	2.353e-06	protein_coding
	ARID3C	9	13	7	19	10	12	11	8.46765	12.1308	7.56939	15.2341	13.6116	9.76206	14.1912	10.958	1.38852	0.47355	0.283907	0.400108	protein_coding						DNAJB5	626.692	1.50403	0.588836	1.73583e-08	1.39612e-07	protein_coding
	ARID4A	957	1065	729	1629	725	1518	978	900.393	993.796	788.298	1306.12	986.839	1234.9	1261.73	1021.79	1.33973	0.421938	0.00564596	0.0150901	protein_coding						DNAJB9	915.048	2.27338	1.18484	6.68479e-28	4.76886e-26	protein_coding
	ARID4B	3871	4046	2632	5058	2228	4289	2878	3642.03	3775.49	2846.09	4055.47	3032.66	3489.12	3712.94	3408.24	1.04436	0.0626248	0.673673	0.761614	protein_coding						DNAJC1	1626.46	1.66824	0.738328	8.57397e-09	7.24486e-08	protein_coding
	ARID5A	463	431	415	723	488	626	414	435.613	402.184	448.756	579.697	664.244	509.254	534.107	503.91	1.33143	0.412978	0.00124587	0.00398289	protein_coding						DNAJC18	1057.74	1.39538	0.480654	3.1564e-06	1.72985e-05	protein_coding
	ARID5B	739	744	623	777	323	822	514	695.288	694.257	673.675	622.993	439.654	668.701	663.118	586.859	0.872327	-0.197059	0.168955	0.266182	protein_coding						DNAJC30	513.651	1.27431	0.34972	0.00990831	0.0245405	protein_coding
	ARIH1	4441	4266	3376	4680	2154	3955	2579	4178.31	3980.78	3650.61	3752.39	2931.93	3217.41	3327.2	3552.73	0.840507	-0.250669	0.0123923	0.0297442	protein_coding						DNAJC4	477.049	1.27894	0.354946	0.0391702	0.0796846	protein_coding
	ARIH2	8974	9425	7842	9575	6047	9993	7092	8443.19	8794.86	8479.88	7677.17	8230.91	8129.35	9149.48	8759.82	0.967563	-0.0475718	0.561645	0.667484	protein_coding						DNAL4	906.942	1.6261	0.701418	3.82844e-09	3.41396e-08	protein_coding
	ARIH2OS	36	44	36	104	97	141	87	33.8706	41.0582	38.9283	83.3865	132.032	114.704	112.24	81.2794	2.8913	1.53172	6.44381e-12	8.48749e-11	lncRNA						DNALI1	23.681	5.51112	2.46235	1.02416e-09	1.00187e-08	protein_coding
	ARK2C	92	93	72	110	57	122	65	86.5582	86.7822	77.8565	88.1973	77.5859	99.2476	83.8573	89.293	1.04942	0.0695882	0.684116	0.770007	protein_coding						DNASE2	1412.48	1.23862	0.308731	0.00460593	0.0126	protein_coding
	ARK2N	1476	1441	1090	1811	870	1658	1287	1388.69	1344.66	1178.66	1452.05	1184.21	1348.79	1660.38	1352.07	1.08209	0.11382	0.362108	0.481369	protein_coding						DNER	26.1009	1.88529	0.914787	0.0104773	0.0257047	protein_coding
	ARL1	3923	3889	3859	3549	2573	3115	2584	3690.95	3628.99	4172.89	2845.56	3502.26	2534.07	3333.65	3401.49	0.796617	-0.328042	0.0096565	0.0240015	protein_coding						DNHD1	243.513	1.75206	0.809056	1.27418e-05	6.23753e-05	protein_coding
	ARL10	4123	4128	2671	8680	2930	7742	5311	3879.12	3852.01	2888.26	6959.57	3988.19	6298.15	6851.79	5038.22	1.70205	0.767272	9.84277e-05	0.000401514	protein_coding						DNMT3A	867.131	1.3213	0.401955	0.00046161	0.00163298	protein_coding
	ARL13B	1477	1461	1116	1393	766	1278	890	1389.64	1363.32	1206.78	1116.9	1042.65	1039.66	1148.2	1186.06	0.823157	-0.28076	0.0229706	0.050461	protein_coding						DOC2A	237.052	1.80431	0.851448	3.82109e-05	0.000170551	protein_coding
	ARL14	6	7	5	21	31	35	18	5.6451	6.53199	5.4067	16.8377	42.1959	28.4727	23.222	18.6594	4.62798	2.21038	2.94314e-06	1.62227e-05	protein_coding						DOC2B	11.6201	1.9804	0.985794	0.0229538	0.0504292	protein_coding
	ARL14EP	1574	1696	1738	2779	2232	2920	2590	1480.9	1582.61	1879.37	2228.18	3038.1	2375.43	3341.39	2148.76	1.66566	0.736094	5.57325e-06	2.92346e-05	protein_coding						DOCK3	1025.77	1.76288	0.817932	3.26033e-08	2.50781e-07	protein_coding
	ARL15	1206	1294	1028	1017	523	931	531	1134.66	1207.49	1111.62	815.424	711.885	757.373	685.05	892.599	0.646277	-0.629774	4.26774e-10	4.40268e-09	protein_coding						DOCK8	201.823	1.63468	0.709006	0.000264485	0.000987944	protein_coding
	ARL16	1948	1822	1840	2040	1718	2052	1345	1832.78	1700.18	1989.67	1635.66	2338.47	1669.31	1735.2	1930.7	1.00115	0.00166011	0.990354	0.993233	protein_coding						DOK4	600.42	1.3356	0.417489	3.1681e-05	0.000144064	protein_coding
	ARL17A	174	197	167	181	129	295	180	163.708	183.829	180.584	145.125	175.589	239.984	232.22	186.198	1.12506	0.169997	0.347325	0.466469	protein_coding						DOK7	22.6722	2.12785	1.0894	0.00308495	0.00889231	protein_coding
	ARL17B	386	410	360	442	228	498	341	363.168	382.588	389.283	354.393	310.344	405.125	439.928	373.394	0.998425	-0.00227336	0.987766	0.991346	protein_coding						DPF3	206.191	1.4165	0.502329	0.000183726	0.000709713	protein_coding
	ARL2	1823	1774	1882	813	651	681	456	1715.17	1655.39	2035.08	651.858	886.113	553.997	588.291	1218.26	0.371107	-1.43009	6.48389e-21	2.56974e-19	protein_coding						DPY19L2	36.1847	1.6283	0.703366	0.021334	0.0473601	protein_coding
	ARL2BP	3726	3523	3012	3858	2398	3214	2262	3505.61	3287.46	3257	3093.32	3264.05	2614.6	2918.23	3191.18	0.886929	-0.173109	0.101624	0.176211	protein_coding						DPY19L4	2170.14	1.6772	0.746054	3.43704e-09	3.08849e-08	protein_coding
	ARL3	1310	1279	1284	1747	1262	1663	1236	1232.51	1193.49	1388.44	1400.73	1717.78	1352.86	1594.58	1441.38	1.19169	0.25301	0.0619588	0.117354	protein_coding						DPYD	46.8805	1.6017	0.679608	0.00233117	0.00695386	protein_coding
	ARL4A	506	579	497	648	421	595	375	476.07	540.289	537.426	519.562	573.047	484.035	483.792	502.293	0.993419	-0.00952638	0.933236	0.955576	protein_coding						DPYSL4	946.458	1.44929	0.535342	0.00060337	0.00208128	protein_coding
	ARL4C	1362	1227	956	1780	1020	1218	839	1281.44	1144.96	1033.76	1427.19	1388.38	990.849	1082.4	1188.11	1.05922	0.0829964	0.578263	0.681768	protein_coding						DQX1	25.8545	2.98401	1.57725	5.79566e-05	0.000248816	protein_coding
	ARL4D	553	615	603	1066	986	1137	760	520.29	573.882	652.049	854.712	1342.1	924.955	980.486	816.231	1.75945	0.815126	1.49256e-07	1.02852e-06	protein_coding						DRAM1	229.464	2.41863	1.27419	7.46729e-14	1.2766e-12	protein_coding
	ARL5A	2303	2147	1961	2370	1437	2092	1531	2166.78	2003.45	2120.51	1900.25	1955.98	1701.85	1975.16	1931.85	0.897535	-0.15596	0.119893	0.20161	protein_coding						DRAM2	2894.38	2.30608	1.20544	1.83578e-10	1.99042e-09	protein_coding
	ARL5B	5299	5281	3438	6086	2660	4804	3186	4985.56	4927.92	3717.65	4879.71	3620.68	3908.08	4110.3	4330.03	0.908998	-0.137651	0.361509	0.480779	protein_coding						DRC12	37.0707	2.14879	1.10353	0.00124185	0.00397245	protein_coding
	ARL6	1266	1332	1233	1211	657	1189	962	1191.12	1242.94	1333.29	970.972	894.28	967.257	1241.09	1114.02	0.810648	-0.302852	0.0396629	0.0805235	protein_coding						DRD2	21.6165	1.96476	0.974355	0.00591025	0.0157206	protein_coding
	ARL6IP1	9444	9466	7513	13057	7976	13546	7569	8885.38	8833.12	8124.11	10469	10856.6	11019.7	9764.86	9609.92	1.22213	0.289399	0.00194989	0.00593683	protein_coding						DRP2	79.3205	1.8932	0.920826	4.11402e-05	0.000182446	protein_coding
	ARL6IP4	141	138	157	163	184	200	140	132.66	128.774	169.771	130.692	250.453	162.701	180.616	161.936	1.25168	0.323863	0.119933	0.201661	protein_coding						DSC2	1891.43	1.21693	0.283245	0.0445366	0.0888831	protein_coding
	ARL6IP5	4736	5334	4894	3802	2710	4016	2265	4455.86	4977.38	5292.08	3048.42	3688.73	3267.04	2922.11	3941.76	0.658256	-0.603279	4.69537e-08	3.54045e-07	protein_coding						DSEL	28.7456	1.54954	0.631844	0.0397099	0.0805721	protein_coding
	ARL6IP6	1628	1612	1451	2995	2079	2712	2112	1531.7	1504.22	1569.03	2401.37	2829.84	2206.23	2724.72	2068.22	1.65371	0.725707	2.37478e-10	2.53877e-09	protein_coding						DST	4314.13	1.50619	0.590904	0.00435439	0.011993	protein_coding
	ARL8A	1004	1071	932	1586	1035	1535	887	944.613	999.395	1007.81	1271.64	1408.8	1248.73	1144.33	1132.91	1.2888	0.366031	0.000127875	0.000509104	protein_coding						DTX1	12.2244	2.63275	1.39657	0.00109719	0.00356002	protein_coding
	ARL8B	3648	3516	2995	4085	2378	3452	2186	3432.22	3280.93	3238.62	3275.33	3236.83	2808.22	2820.19	3245.47	0.9149	-0.128314	0.178389	0.277759	protein_coding						DTX4	46.0403	4.74078	2.24513	2.44812e-12	3.42104e-11	protein_coding
	ARMC1	2739	2820	2289	3047	1473	2520	1652	2576.99	2631.46	2475.19	2443.06	2004.98	2050.03	2131.27	2368.44	0.842682	-0.24694	0.0291825	0.0621542	protein_coding						DUS4L	305.774	1.28203	0.358429	0.0341117	0.0709158	protein_coding
	ARMC10	1213	1174	1205	1281	904	1271	873	1141.25	1095.51	1303.02	1027.1	1230.49	1033.96	1126.27	1131.49	0.934583	-0.097606	0.313019	0.431255	protein_coding						DUSP10	129.82	1.71464	0.777903	3.25022e-06	1.77711e-05	protein_coding
	ARMC2	78	99	91	88	57	95	43	73.3863	92.381	98.402	70.5578	77.5859	77.283	55.4748	78.7661	0.80294	-0.316635	0.102048	0.176837	protein_coding						DUSP12	1406.82	1.54222	0.625012	6.3963e-08	4.71819e-07	protein_coding
	ARMC3	25	21	18	5	7	10	0	23.5212	19.596	19.4641	4.00897	9.5281	8.13505	0	11.6243	0.26279	-1.92802	2.86264e-05	0.00013128	protein_coding						DUSP15	100.908	1.95202	0.964966	7.00019e-07	4.29627e-06	protein_coding
	ARMC5	826	591	750	589	429	544	317	777.142	551.487	811.006	472.256	583.936	442.547	408.966	577.427	0.668286	-0.581463	0.00204333	0.00618643	protein_coding						DUSP16	2649.53	1.8643	0.898637	2.1e-13	3.38915e-12	protein_coding
	ARMC6	4366	4079	4577	3590	2791	3775	2617	4107.75	3806.28	4949.3	2878.44	3798.99	3070.98	3376.22	3775.57	0.764915	-0.386629	0.00328051	0.00937639	protein_coding						DUSP26	20.0744	3.7741	1.91613	7.75476e-07	4.72629e-06	protein_coding
	ARMC7	1060	938	884	727	515	658	477	997.301	875.287	955.905	582.904	700.996	535.286	615.384	785.532	0.64404	-0.634778	2.19e-06	1.23595e-05	protein_coding						DUSP3	5332.48	1.35545	0.43877	6.02033e-09	5.20962e-08	protein_coding
	ARMC8	1869	1984	1328	1845	1034	1750	1104	1758.45	1851.35	1436.02	1479.31	1407.44	1423.63	1424.28	1578.04	0.852233	-0.23068	0.040914	0.0826806	protein_coding						DUSP4	163.986	1.6786	0.747258	0.000241812	0.000910202	protein_coding
	ARMC9	1044	1048	968	1119	570	989	585	982.247	977.932	1046.74	897.207	775.859	804.556	754.716	932.614	0.808086	-0.307419	0.00191519	0.00584472	protein_coding						DUSP8	507.018	3.58753	1.84299	1.56508e-15	3.31692e-14	protein_coding
	ARMCX2	100	60	75	93	62	112	53	94.085	55.9885	81.1006	74.5668	84.3917	91.1125	68.376	78.0637	1.03732	0.0528648	0.801784	0.860544	protein_coding						DVL1	4062.01	1.46234	0.548276	3.81774e-05	0.000170438	protein_coding
	ARMCX3	2094	2243	1808	4037	2006	3748	2087	1970.14	2093.04	1955.06	3236.84	2730.48	3049.02	2692.47	2482.55	1.46057	0.546532	2.66681e-10	2.82735e-09	protein_coding						DYM	1993.32	1.36139	0.445076	5.94595e-05	0.000254793	protein_coding
	ARMCX4	195	200	136	172	83	206	103	183.466	186.628	147.062	137.908	112.976	167.582	132.882	154	0.804988	-0.312961	0.0600248	0.11435	protein_coding						DYNC2I1	1309.03	1.41486	0.500659	1.62518e-07	1.11479e-06	protein_coding
	ARMCX5	1342	1436	1314	1209	771	1152	596	1262.62	1339.99	1420.88	969.368	1049.45	937.158	768.907	1115.6	0.694636	-0.525672	4.80221e-05	0.000209673	protein_coding						DYNC2LI1	1823.5	1.3435	0.425999	0.033208	0.0692903	protein_coding
	ARMCX5-GPRASP2	256	333	341	662	407	677	470	240.858	310.736	368.737	530.787	553.991	550.743	606.353	449.956	1.82831	0.870511	1.02114e-08	8.53115e-08	protein_coding						DYNLT1	4780.53	1.2844	0.361099	0.012145	0.0292322	protein_coding
	ARMCX6	563	522	510	477	370	632	312	529.698	487.1	551.484	382.455	503.628	514.135	402.515	490.64	0.861946	-0.21433	0.0887937	0.158107	protein_coding						DYRK1A	2736.04	1.22305	0.290482	0.0114517	0.0277747	protein_coding
	ARMH1	6	4	5	34	23	52	23	5.6451	3.73257	5.4067	27.261	31.3066	42.3023	29.6726	19.9359	6.69412	2.74289	1.37465e-09	1.31378e-08	protein_coding						DYRK1B	707.876	1.90851	0.932448	1.08602e-15	2.35221e-14	protein_coding
	ARMH3	1627	1601	1339	1041	528	974	580	1530.76	1493.96	1447.92	834.667	718.691	792.354	748.265	1119.29	0.520371	-0.942386	1.21556e-32	1.29199e-30	protein_coding						DZANK1	157.463	1.42359	0.509531	0.0012953	0.00412213	protein_coding
	ARMH4	347	305	160	197	66	151	88	326.475	284.608	173.015	157.953	89.8363	122.839	113.53	170.094	0.466297	-1.10068	3.69801e-07	2.38214e-06	protein_coding						EBF3	841.439	1.32794	0.409187	0.00108711	0.00353058	protein_coding
	ARMT1	3616	3613	4098	4065	2798	3533	3076	3402.11	3371.44	4431.34	3259.29	3808.52	2874.11	3968.39	3482.42	0.930822	-0.103423	0.525166	0.635033	protein_coding						EBF4	454.676	5.41732	2.43758	9.47468e-57	5.38904e-54	protein_coding
	ARNT	2906	2887	2237	2651	1074	2497	1541	2734.11	2693.98	2418.96	2125.55	1461.88	2031.32	1988.06	2166.85	0.727817	-0.458353	0.000114968	0.000462359	protein_coding						EDA	456.56	1.24128	0.311824	0.0102288	0.0252215	protein_coding
	ARNT2	1378	1407	1083	1947	922	1578	993	1296.49	1312.93	1171.09	1561.09	1254.99	1283.71	1281.08	1280.27	1.06843	0.095493	0.381983	0.500581	protein_coding						EDA2R	570.09	2.44647	1.2907	1.40771e-13	2.32818e-12	protein_coding
	ARPC1A	1177	1110	1018	878	602	779	482	1107.38	1035.79	1100.81	703.975	819.416	633.72	621.834	913.096	0.641759	-0.639897	8.82394e-07	5.30571e-06	protein_coding						EDIL3	266.054	1.47798	0.563626	0.0031641	0.0090881	protein_coding
	ARPC1B	468	357	380	242	189	234	122	440.318	333.132	410.91	194.034	257.259	190.36	157.394	291.936	0.504639	-0.986677	1.03314e-09	1.00987e-08	protein_coding						EEF1A1	400911	1.57398	0.654418	5.74496e-11	6.70192e-10	protein_coding
	ARPC2	7876	8086	7268	6861	4487	6524	4110	7410.13	7545.38	7859.19	5501.1	6107.51	5307.31	5302.36	6686.24	0.730251	-0.453536	3.04739e-07	1.99293e-06	protein_coding						EEF1A2	2840.49	1.26461	0.33869	0.0183383	0.0415828	protein_coding
	ARPC3	8270	8593	8494	6910	5545	6614	4187	7780.83	8018.48	9184.91	5540.39	7547.61	5380.52	5401.7	7113.76	0.716393	-0.481176	0.000476441	0.00167671	protein_coding						EEF1AKMT3	381.001	2.81425	1.49275	1.59554e-28	1.20352e-26	protein_coding
	ARPC4	2375	2168	2226	1576	1169	1593	1085	2234.52	2023.05	2407.06	1263.63	1591.19	1295.91	1399.77	1883.84	0.623929	-0.680546	1.65616e-08	1.33796e-07	protein_coding						EEF1B2	30760.5	1.35168	0.434752	0.00315025	0.00905246	protein_coding
	ARPC4-TTLL3	35	28	35	30	24	56	22	32.9297	26.128	37.8469	24.0538	32.6678	45.5563	28.3825	34.71	1.0215	0.0306893	0.915947	0.943704	protein_coding						EEF1D	17402.6	1.69688	0.762884	5.28479e-06	2.78598e-05	protein_coding
	ARPC5	5945	5837	5000	4852	3051	4329	2620	5593.35	5446.75	5406.7	3890.3	4152.89	3521.66	3380.1	4450.87	0.681389	-0.553449	1.21682e-10	1.36358e-09	protein_coding						EEF1G	19.4759	2.00308	1.00222	0.0166275	0.0382016	protein_coding
	ARPC5L	1590	1676	1504	1625	1227	1558	1073	1495.95	1563.95	1626.34	1302.91	1670.14	1267.44	1384.29	1534.56	0.898885	-0.153791	0.177267	0.276524	protein_coding						EEF2	214509	2.15854	1.11005	1.46683e-27	1.00881e-25	protein_coding
	ARPIN	1772	2083	1657	4499	1815	3757	2437	1667.19	1943.73	1791.78	3607.27	2470.5	3056.34	3144	2485.35	1.70546	0.770157	8.7665e-10	8.64936e-09	protein_coding						EFCAB11	516.505	1.20055	0.263695	0.0121307	0.0292127	protein_coding
	ARPIN-AP3S2	22	36	17	56	20	57	37	20.6987	33.5931	18.3828	44.9004	27.2231	46.3698	47.7342	33.6321	1.72225	0.784294	0.0115469	0.0279766	protein_coding						EFCAB13	12.9816	1.96839	0.977014	0.0190427	0.0429808	protein_coding
	ARPP19	7164	7011	5020	7630	3553	6383	4654	6740.25	6542.25	5428.33	6117.68	4836.19	5192.6	6004.18	5841.25	0.887907	-0.171519	0.169221	0.266441	protein_coding						EFCAB2	399.256	2.00212	1.00153	1.8815e-16	4.50279e-15	protein_coding
	ARRB1	837	813	651	623	226	603	403	787.491	758.644	703.953	499.517	307.621	490.543	519.915	561.419	0.607457	-0.719145	4.37775e-06	2.33891e-05	protein_coding						EFCAB5	26.7619	2.78576	1.47807	3.30654e-05	0.000149873	protein_coding
	ARRB2	3418	3492	3447	3449	2376	3456	2251	3215.82	3258.53	3727.38	2765.39	3234.11	2811.47	2904.04	3232.59	0.860868	-0.216137	0.020575	0.0459174	protein_coding						EFCAB7	1218.31	1.51683	0.601063	0.00389033	0.0108915	protein_coding
	ARRDC1	693	698	726	864	651	833	424	652.009	651.333	785.054	692.749	886.113	677.65	547.008	679.054	1.00656	0.00943602	0.95233	0.968015	protein_coding						EFHC1	868.802	1.43425	0.520301	0.00416245	0.0115368	protein_coding
	ARRDC1-AS1	897	829	875	771	620	1176	629	843.942	773.574	946.173	618.183	843.917	956.682	811.481	833.811	0.944838	-0.0818616	0.568967	0.673737	lncRNA						EFNA1	324.101	1.27881	0.354803	0.0401735	0.0814066	protein_coding
	ARRDC2	452	458	464	664	499	762	496	425.264	427.379	501.742	532.391	679.217	619.891	639.896	534.439	1.36621	0.450182	9.57317e-05	0.000391731	protein_coding						EFNA2	93.0432	2.23969	1.1633	2.73838e-08	2.13441e-07	protein_coding
	ARRDC3	590	756	499	519	249	654	322	555.101	705.455	539.589	416.131	338.928	532.032	415.416	507.735	0.711208	-0.491657	0.00330204	0.00943023	protein_coding						EFNA4	253.599	1.34644	0.429146	0.00298837	0.0086578	protein_coding
	ARRDC3-AS1	70	79	72	46	41	48	35	65.8595	73.7182	77.8565	36.8825	55.8074	39.0482	45.1539	52.4763	0.600293	-0.736262	0.00153543	0.0047928	lncRNA						EFNB3	821.942	1.49315	0.578355	6.85274e-09	5.86721e-08	protein_coding
	ARRDC4	1146	1402	845	2288	1268	2480	1002	1078.21	1308.26	913.733	1834.5	1725.95	2017.49	1292.69	1420.51	1.56211	0.643497	5.43074e-05	0.000234778	protein_coding						EGFLAM	98.2227	1.84129	0.880714	4.07569e-05	0.000180841	protein_coding
	ARSA	389	350	431	577	435	849	469	365.991	326.6	466.058	462.635	592.103	690.666	605.063	501.239	1.5222	0.606157	0.0033255	0.00948951	protein_coding						EGR1	353.679	3.80318	1.92721	0.00183898	0.00564158	protein_coding
	ARSB	777	752	552	709	321	600	430	731.04	701.722	596.9	568.471	436.931	488.103	554.748	578.121	0.757586	-0.400518	0.000791804	0.00266455	protein_coding						EGR3	19.0129	1.76914	0.823051	0.0297338	0.0631622	protein_coding
	ARSG	129	176	137	127	74	122	61	121.37	164.233	148.144	101.828	100.726	99.2476	78.6969	120.875	0.661959	-0.595186	0.000184926	0.000713695	protein_coding						EIF1	31046.6	1.8917	0.919687	2.58706e-12	3.59845e-11	protein_coding
	ARSJ	95	101	70	109	37	102	68	89.3807	94.2473	75.6939	87.3955	50.3628	82.9775	87.7277	79.6834	0.900679	-0.150915	0.442529	0.558803	protein_coding						EIF2AK3	915.585	1.25928	0.332603	0.0222512	0.0490958	protein_coding
	ARSK	749	723	563	720	367	599	469	704.696	674.661	608.795	577.291	499.544	487.289	605.063	585.407	0.817481	-0.290744	0.0127307	0.0304452	protein_coding						EIF2D	4396.4	1.20862	0.273358	0.00238988	0.0071018	protein_coding
	ART5	222	223	288	275	221	303	166	208.869	208.091	311.426	220.493	300.816	246.492	214.159	228.667	1.01089	0.0156256	0.943064	0.961754	protein_coding						EIF3D	19377.1	1.6455	0.718523	2.65857e-10	2.82004e-09	protein_coding
	ARTN	9	17	9	34	16	32	20	8.46765	15.8634	9.73207	27.261	21.7785	26.0322	25.8023	18.9863	2.22593	1.15441	0.00157764	0.00490716	protein_coding						EIF3E	40036.3	2.01707	1.01226	8.04768e-06	4.09783e-05	protein_coding
	ARV1	2782	2815	2862	2287	1641	2231	1485	2617.44	2626.79	3094.8	1833.7	2233.66	1814.93	1915.82	2345.31	0.70099	-0.512534	8.82405e-05	0.000363837	protein_coding						EIF3F	6661.88	1.35194	0.435027	0.000584168	0.00201935	protein_coding
	ARVCF	494	510	656	1518	1093	1435	734	464.78	475.902	709.36	1217.12	1487.74	1167.38	946.943	906.572	2.19228	1.13243	2.10611e-11	2.59351e-10	protein_coding						EIF3H	8952.39	1.32564	0.406685	0.0012083	0.00387869	protein_coding
	AS3MT	66	52	60	38	23	39	14	62.0961	48.5234	64.8805	30.4681	31.3066	31.7267	18.0616	36.8235	0.482124	-1.05252	0.000807001	0.00271014	protein_coding						EIF3L	14108.2	1.66097	0.73203	3.99109e-15	7.9765e-14	protein_coding
	ASAH1	1809	1805	1517	2286	1316	2163	1152	1702	1684.32	1640.39	1832.9	1791.28	1759.61	1486.21	1657.42	1.02566	0.0365553	0.723067	0.800723	protein_coding						EIF4E3	1403.68	1.31437	0.394371	0.00242853	0.00720243	protein_coding
	ASAH2	105	124	107	193	118	191	135	98.7892	115.71	115.703	154.746	160.616	155.379	174.165	144.856	1.4621	0.548038	0.000948679	0.00313028	protein_coding						EIF4EBP1	4953.89	1.82319	0.866466	2.23967e-06	1.2606e-05	protein_coding
	ASAH2B	416	396	338	771	447	679	501	391.393	369.524	365.493	618.183	608.437	552.37	646.346	515.983	1.61188	0.688744	1.30805e-10	1.45882e-09	protein_coding						ELAC1	257.052	1.63454	0.708883	1.19716e-05	5.88648e-05	protein_coding
	ASAP1	2228	2157	1552	2509	985	1922	1468	2096.21	2012.79	1678.24	2011.7	1340.74	1563.56	1893.89	1773.7	0.882819	-0.179811	0.237344	0.347907	protein_coding						ELAPOR2	958.757	1.3049	0.383935	0.00359197	0.0101481	protein_coding
	ASAP2	798	920	664	1205	530	845	602	750.798	858.49	718.01	966.161	721.413	687.412	776.648	769.212	1.01618	0.0231574	0.893203	0.92685	protein_coding						ELAVL2	780.175	1.35762	0.441082	0.00622754	0.0164564	protein_coding
	ASAP3	454	527	552	695	378	736	356	427.146	491.766	596.9	557.246	514.517	598.74	459.28	528.72	1.05813	0.0815133	0.527346	0.636802	protein_coding						ELF4	1232.1	1.24637	0.317733	0.0155333	0.0360378	protein_coding
	ASB1	1702	1676	1348	1663	809	1581	1130	1601.33	1563.95	1457.65	1333.38	1101.18	1286.15	1457.83	1430.52	0.840392	-0.250865	0.0118195	0.0285516	protein_coding						ELFN1	82.5725	2.22067	1.15099	2.29063e-07	1.52648e-06	protein_coding
	ASB12	18	7	12	13	13	15	14	16.9353	6.53199	12.9761	10.4233	17.695	12.2026	18.0616	12.6136	1.17008	0.226601	0.591152	0.692772	protein_coding						ELMOD2	3902.34	1.40459	0.490152	0.000535685	0.00186563	protein_coding
	ASB13	1746	1758	1451	1942	1233	1802	1018	1642.72	1640.46	1569.03	1557.08	1678.31	1465.94	1313.33	1542.1	0.92951	-0.105457	0.258574	0.371903	protein_coding						ELMOD3	996.969	1.49257	0.577802	7.37969e-06	3.78148e-05	protein_coding
	ASB16-AS1	321	350	316	418	237	522	281	302.013	326.6	341.704	335.15	322.594	424.65	362.522	361.419	1.12049	0.164132	0.211046	0.316795	lncRNA						ELOVL2	1453.88	1.42538	0.511351	6.62492e-05	0.000281205	protein_coding
	ASB3	1353	1402	1348	1120	717	1125	885	1272.97	1308.26	1457.65	898.008	975.949	915.193	1141.75	1165.53	0.728864	-0.456279	5.60807e-05	0.000241501	protein_coding						ELOVL7	541.206	1.25698	0.329964	0.0269726	0.0580111	protein_coding
	ASB6	2818	2384	2380	2376	1665	2202	1575	2651.31	2224.61	2573.59	1905.06	2266.33	1791.34	2031.93	2297.47	0.804283	-0.314225	0.0109548	0.0267328	protein_coding						ELSPBP1	30.0829	10.3319	3.36904	2.67768e-11	3.25733e-10	protein_coding
	ASB7	1458	1440	1066	1989	900	1640	1105	1371.76	1343.72	1152.71	1594.77	1225.04	1334.15	1425.57	1329.17	1.08255	0.114432	0.283734	0.399892	protein_coding						EME1	1643.03	1.35308	0.436247	5.58941e-06	2.93047e-05	protein_coding
	ASB8	1493	1468	1244	1901	1156	1783	1284	1404.69	1369.85	1345.19	1524.21	1573.5	1450.48	1656.5	1483.06	1.12791	0.173654	0.024897	0.0541333	protein_coding						EMID1	252.837	1.92966	0.948344	1.07273e-08	8.92672e-08	protein_coding
	ASCC1	1611	1575	1235	1595	830	1285	881	1515.71	1469.7	1335.46	1278.86	1129.76	1045.35	1136.59	1272.06	0.796865	-0.327592	0.00418336	0.0115856	protein_coding						EML2	625.775	1.39488	0.480144	5.33245e-05	0.000230908	protein_coding
	ASCC2	3718	3415	3222	4371	2755	3894	2916	3498.08	3186.68	3484.08	3504.64	3749.99	3167.79	3761.97	3621.4	1.04583	0.0646491	0.592377	0.694015	protein_coding						EML6	390.312	1.36357	0.447393	0.00458246	0.0125391	protein_coding
	ASCC3	5977	5820	4163	5170	2156	4118	2896	5623.46	5430.88	4501.62	4145.27	2934.65	3350.01	3736.17	4296.17	0.683123	-0.549783	0.000292834	0.00108231	protein_coding						EMP3	616.279	1.60029	0.67833	3.14561e-06	1.72484e-05	protein_coding
	ASDURF	24	26	26	23	13	24	21	22.5804	24.2617	28.1149	18.4412	17.695	19.5241	27.0924	22.5159	0.822251	-0.282349	0.37284	0.491883	protein_coding						EMX1	262.003	1.74205	0.800785	1.49623e-09	1.41775e-08	protein_coding
	ASF1A	1953	1883	1629	1457	954	1411	906	1837.48	1757.11	1761.5	1168.21	1298.54	1147.86	1168.84	1527.32	0.668983	-0.579959	2.197e-11	2.6944e-10	protein_coding						EMX2	164.284	1.50967	0.594237	1.62362e-05	7.79761e-05	protein_coding
	ASF1B	3839	3550	3506	2979	2024	2557	1591	3611.92	3312.65	3791.18	2388.54	2754.98	2080.13	2052.57	3044.96	0.649012	-0.623683	1.65892e-07	1.13609e-06	protein_coding						ENKD1	677.697	1.61526	0.691766	1.20259e-05	5.90907e-05	protein_coding
	ASGR1	51	50	51	108	83	126	61	47.9833	46.6571	55.1484	86.5937	112.976	102.502	78.6969	69.9354	1.90835	0.932326	2.79386e-06	1.54647e-05	protein_coding						ENO2	1016.26	1.39127	0.476406	8.15507e-06	4.1495e-05	protein_coding
	ASH1L	3954	3488	2099	4024	1333	3853	2953	3720.12	3254.8	2269.73	3226.42	1814.42	3134.43	3809.7	3014.49	0.972386	-0.0403997	0.864139	0.906254	protein_coding						ENOX1	475.162	1.20781	0.272399	0.0311779	0.0657257	protein_coding
	ASH1L-AS1	107	134	126	122	75	157	101	100.671	125.041	136.249	97.8188	102.087	127.72	130.301	128.994	0.949753	-0.074376	0.697363	0.780223	lncRNA						ENPP2	103.112	1.85155	0.888737	1.06906e-05	5.30999e-05	protein_coding
	ASH2L	2750	2576	2253	2526	1326	2123	1237	2587.34	2403.77	2436.26	2025.33	1804.89	1727.07	1595.87	2107.07	0.722882	-0.468169	2.06667e-06	1.172e-05	protein_coding						ENPP3	25.1578	1.69322	0.75977	0.0213274	0.0473556	protein_coding
	ASIC1	1005	1073	997	1420	708	1754	989	945.554	1001.26	1078.1	1138.55	963.699	1426.89	1275.92	1085.45	1.19275	0.254293	0.0748015	0.136946	protein_coding						ENPP4	1412.37	1.41482	0.500616	5.31702e-05	0.000230382	protein_coding
	ASIC3	77	86	64	52	41	46	21	72.4454	80.2502	69.2058	41.6933	55.8074	37.4212	27.0924	61.4235	0.54443	-0.877181	0.000303064	0.0011164	protein_coding						ENPP5	148.976	1.63301	0.707534	1.48256e-06	8.60467e-06	protein_coding
	ASL	510	425	539	217	176	310	166	479.833	396.585	582.843	173.989	239.564	252.187	214.159	370.497	0.451812	-1.14621	6.25e-13	9.49684e-12	protein_coding						ENTREP1	99.7354	1.37202	0.456299	0.00704551	0.018303	protein_coding
	ASMER1	9	5	11	16	10	17	6	8.46765	4.66571	11.8948	12.8287	13.6116	13.8296	7.74068	10.3475	1.4742	0.559931	0.240794	0.352033	lncRNA						ENTREP2	175.714	1.46472	0.550627	0.000287888	0.0010659	protein_coding
	ASMTL	594	699	646	637	501	638	359	558.865	652.266	698.546	510.742	681.939	519.016	463.15	585.413	0.852841	-0.229651	0.0965706	0.169134	protein_coding						EPB41L4A	165.327	1.39421	0.479443	0.00675247	0.0176485	protein_coding
	ASMTL-AS1	37	47	32	43	41	133	39	34.8114	43.8576	34.6029	34.4771	55.8074	108.196	50.3144	54.2263	1.65518	0.726986	0.0388715	0.079161	lncRNA						EPC1	1344.88	1.43892	0.52499	5.80478e-08	4.30601e-07	protein_coding
	ASNS	203	165	227	435	282	418	317	190.992	153.968	245.464	348.78	383.846	340.045	408.966	295.85	1.88283	0.9129	5.16964e-10	5.27619e-09	protein_coding						EPC2	2220.02	1.6902	0.757196	1.84462e-08	1.47886e-07	protein_coding
	ASNSD1	3278	3180	3548	4279	2950	3662	3039	3084.11	2967.39	3836.6	3430.87	4015.41	2979.05	3920.65	3457.19	1.08779	0.121398	0.398906	0.517921	protein_coding						EPHA10	239.559	1.6021	0.679961	3.43457e-06	1.86965e-05	protein_coding
	ASNSP1	67	60	186	613	507	491	412	63.0369	55.9885	201.129	491.499	690.106	399.431	531.526	313.794	4.95847	2.3099	1.62866e-07	1.11646e-06	transcribed_unprocessed_pseudogene						EPHA2	1173.63	1.52786	0.61151	5.31949e-05	0.000230442	protein_coding
	ASPH	4415	4366	3330	5143	2237	4157	2574	4153.85	4074.1	3600.87	4123.62	3044.91	3381.74	3320.75	3680.89	0.879932	-0.184536	0.10273	0.177793	protein_coding						EPHB2	1094.87	1.4422	0.528267	2.09215e-05	9.82795e-05	protein_coding
	ASPHD1	91	82	91	265	178	255	171	85.6173	76.5176	98.402	212.475	242.286	207.444	220.609	151.992	2.54138	1.34561	4.51198e-11	5.3166e-10	protein_coding						EPHB3	138.36	1.50955	0.594121	0.00238568	0.00709133	protein_coding
	ASPHD2	427	444	395	1195	726	953	628	401.743	414.315	427.13	958.143	988.2	775.27	810.191	673.036	2.12987	1.09077	1.11559e-21	4.80116e-20	protein_coding						EPHB6	84.4732	1.92683	0.946227	1.10637e-05	5.48235e-05	protein_coding
	ASPM	8797	8464	4973	9813	3668	10062	5530	8276.66	7898.11	5377.51	7868	4992.72	8185.49	7134.32	6942.67	0.980773	-0.0280084	0.887554	0.922716	protein_coding						EPHX2	279.02	1.38169	0.466438	0.00165724	0.00512898	protein_coding
	ASPRV1	69	69	62	85	53	90	58	64.9186	64.3868	67.0431	68.1524	72.1413	73.2154	74.8265	72.143	1.09943	0.136761	0.464457	0.579401	protein_coding						EPM2A	314.089	1.31464	0.394662	0.00318641	0.00913846	protein_coding
	ASPSCR1	986	854	1082	898	758	1055	552	927.678	796.903	1170.01	720.01	1031.76	858.248	712.142	905.062	0.860497	-0.216759	0.229909	0.339491	protein_coding						EPOR	330.139	1.51537	0.59967	3.28707e-05	0.000149119	protein_coding
	ASRGL1	1629	1682	1590	1691	1065	1388	1028	1532.64	1569.54	1719.33	1355.83	1449.63	1129.14	1326.24	1464.4	0.817595	-0.290542	0.00842059	0.0213353	protein_coding						EPPK1	333.419	1.54251	0.625278	0.00886632	0.0223036	protein_coding
	ASS1	1230	1365	1580	3648	3376	2988	2213	1157.25	1273.74	1708.52	2924.94	4595.26	2430.75	2855.02	2262.17	2.31962	1.21389	1.217e-11	1.54195e-10	protein_coding						ERAP1	450.608	1.6006	0.678611	1.91093e-07	1.29186e-06	protein_coding
	ASTE1	823	765	679	1057	590	944	622	774.319	713.853	734.23	847.496	803.082	767.949	802.45	781.641	1.0871	0.120483	0.208517	0.313647	protein_coding						ERAP2	70.2062	1.52267	0.606606	0.0329479	0.0688091	protein_coding
	ASTN2	127	180	112	127	70	133	68	119.488	167.965	121.11	101.828	95.281	108.196	87.7277	118.216	0.725107	-0.463734	0.00506215	0.0137055	protein_coding						ERBB3	181.343	1.26638	0.34071	0.0316953	0.0666695	protein_coding
	ASXL1	5537	5295	3967	6572	3352	6456	4575	5209.48	4940.98	4289.68	5269.39	4562.6	5251.99	5902.27	5020.17	1.08994	0.124254	0.285219	0.401491	protein_coding						ERBB4	106.265	1.57119	0.651857	0.000266772	0.000995075	protein_coding
	ASXL2	2949	2671	1577	2515	834	1887	1493	2774.57	2492.42	1705.27	2016.51	1135.2	1535.08	1926.14	1884.35	0.711497	-0.491071	0.030961	0.0653403	protein_coding						ERC2	284.835	1.40357	0.489106	0.000130759	0.00051941	protein_coding
	ASXL3	228	247	157	243	85	188	116	214.514	230.486	169.771	194.836	115.698	152.939	149.653	169.91	0.752748	-0.409761	0.0306358	0.0647776	protein_coding						ERCC1	1862.31	1.54259	0.625351	8.02542e-07	4.87572e-06	protein_coding
	ATAD1	3966	4262	3561	5368	3357	4987	4060	3731.41	3977.05	3850.66	4304.03	4569.4	4056.95	5237.86	4147.46	1.17837	0.236789	0.0403936	0.0817872	protein_coding						ERF	2054.87	1.37506	0.459494	0.000567015	0.00196587	protein_coding
	ATAD2	6019	6112	4966	7829	3469	6882	4978	5662.97	5703.36	5369.94	6277.24	4721.85	5598.54	6422.18	5574.74	1.03169	0.0450136	0.738244	0.812235	protein_coding						ERFE	963.045	2.10422	1.07329	9.91802e-24	5.05387e-22	protein_coding
	ATAD2B	1200	1085	714	1041	427	978	597	1129.02	1012.46	772.077	834.667	581.214	795.608	770.197	816.102	0.768351	-0.380163	0.0249294	0.0541982	protein_coding						ERI2	3218.6	1.95144	0.96454	6.76502e-16	1.49391e-14	protein_coding
	ATAD3A	4180	3695	3733	2146	1570	1820	1025	3932.75	3447.96	4036.65	1720.65	2137.02	1480.58	1322.37	2717.92	0.437376	-1.19305	1.19055e-13	1.98064e-12	protein_coding						ERICH5	224.592	1.63619	0.710338	3.91077e-06	2.10707e-05	protein_coding
	ATAD3B	3978	3341	3745	2416	2250	2165	1416	3742.7	3117.63	4049.62	1937.13	3062.6	1761.24	1826.8	2958.18	0.590015	-0.761175	5.85749e-05	0.000251266	protein_coding						ERMARD	776.041	1.83299	0.874202	7.76911e-13	1.1687e-11	protein_coding
	ATAD5	1725	1758	1224	2067	877	1810	1184	1622.97	1640.46	1323.56	1657.31	1193.73	1472.44	1527.49	1496.56	0.957082	-0.0632858	0.700024	0.781912	protein_coding						ERN1	888.389	1.55513	0.637034	2.77411e-05	0.000127497	protein_coding
	ATAT1	538	525	466	536	401	657	388	506.177	489.899	503.905	429.761	545.824	534.473	500.564	522.402	1.00348	0.00501239	0.967019	0.977751	protein_coding						ERO1B	1612.92	2.37333	1.24691	1.22453e-40	2.30091e-38	protein_coding
	ATE1	1673	1709	1150	2454	1106	2157	1525	1574.04	1594.74	1243.54	1967.6	1505.44	1754.73	1967.42	1604.46	1.22313	0.290578	0.034823	0.0721452	protein_coding						ERRFI1	1546.31	1.44196	0.528034	1.32338e-05	6.46332e-05	protein_coding
	ATE1OSP	3	10	16	54	39	46	34	2.82255	9.33141	17.3015	43.2968	53.0851	37.4212	43.8638	29.7163	4.60033	2.20174	9.13378e-10	8.99487e-09							ERV3-1	149.199	1.75327	0.810048	1.9303e-07	1.30328e-06	protein_coding
	ATF1	1877	1805	1655	2383	1572	2273	1714	1765.97	1684.32	1789.62	1910.67	2139.74	1849.1	2211.25	1868.4	1.15974	0.213795	0.0338169	0.0704002	protein_coding						ETFBKMT	97.2934	1.33975	0.421966	0.0111793	0.027201	protein_coding
	ATF2	2691	2876	2022	3854	1916	3704	2461	2531.83	2683.71	2186.47	3090.11	2607.98	3013.22	3174.97	2717.16	1.20443	0.26835	0.0279208	0.0597634	protein_coding						ETFRF1	1100.96	1.9182	0.939756	1.39682e-06	8.14296e-06	protein_coding
	ATF3	1796	1878	2124	6542	3940	5349	4322	1689.77	1752.44	2296.77	5245.33	5362.96	4351.44	5575.87	3820.41	2.68391	1.42434	8.61882e-18	2.42167e-16	protein_coding						ETS1	110.646	1.834	0.874996	3.80221e-05	0.000169816	protein_coding
	ATF4	29912	28822	31040	66754	54531	63118	44948	28142.7	26895	33564.8	53522.9	74225.2	51346.8	57988	45697.5	2.00681	1.0049	2.00668e-13	3.24601e-12	protein_coding						EVA1A	43.3737	1.53259	0.615968	0.0292807	0.0623319	protein_coding
	ATF4P4	18	23	20	35	28	34	25	16.9353	21.4623	21.6268	28.0628	38.1124	27.6592	32.2528	25.602	1.55518	0.637082	0.0353706	0.0731357	transcribed_processed_pseudogene						EVA1B	151.917	2.73989	1.45412	7.48786e-08	5.45078e-07	protein_coding
	ATF5	946	816	788	1412	909	955	842	890.044	761.443	852.097	1132.13	1237.29	776.897	1086.27	1008.69	1.26668	0.341057	0.042145	0.0846804	protein_coding						EXD3	279.755	1.6358	0.709998	3.20124e-06	1.75215e-05	protein_coding
	ATF6	3669	3720	2850	5256	2073	4297	2787	3451.98	3471.29	3081.82	4214.23	2821.68	3495.63	3595.54	3479.47	1.05954	0.083434	0.491595	0.604406	protein_coding						EXO5	313.922	1.47124	0.557032	7.04126e-06	3.61776e-05	protein_coding
	ATF6B	2395	2351	2100	3323	1844	3461	2108	2253.34	2193.82	2270.82	2664.36	2509.97	2815.54	2719.56	2517.17	1.19614	0.25839	0.00311973	0.00897781	protein_coding						EXOSC6	2077.79	1.20098	0.264213	0.0103582	0.0254629	protein_coding
	ATF7	1485	1439	1026	1874	744	1749	1393	1397.16	1342.79	1109.46	1502.56	1012.7	1422.82	1797.13	1353.07	1.11752	0.160298	0.337353	0.456096	protein_coding						EYA1	553.256	1.21096	0.276157	0.0457101	0.0909319	protein_coding
	ATF7IP	3056	2858	1683	3460	1198	2980	2125	2875.24	2666.92	1819.9	2774.2	1630.67	2424.24	2741.49	2308.74	0.975182	-0.0362571	0.853344	0.899143	protein_coding						F3	95.4387	2.04096	1.02925	1.58779e-06	9.16736e-06	protein_coding
	ATF7IP2	354	370	382	596	630	752	802	333.061	345.262	413.072	477.869	857.529	611.756	1034.67	552.366	2.045	1.0321	1.51347e-06	8.77193e-06	protein_coding						F8	161.562	1.66709	0.737332	0.000455431	0.0016141	protein_coding
	ATF7-NPFF	37	22	16	28	38	47	15	34.8114	20.5291	17.3015	22.4502	51.724	38.2347	19.3517	32.302	1.34611	0.428798	0.290218	0.406769	protein_coding						F8A1	129.963	1.64671	0.719591	0.000180451	0.000698086	protein_coding
	ATG10	352	327	336	351	225	373	202	331.179	305.137	363.331	281.429	306.26	303.437	260.603	298.354	0.865546	-0.208317	0.103677	0.179181	protein_coding						FAAH	80.6997	2.01398	1.01005	2.03923e-05	9.5965e-05	protein_coding
	ATG101	1440	1351	1511	1642	1438	1666	1262	1354.82	1260.67	1633.91	1316.54	1957.34	1355.3	1628.12	1545.84	1.10324	0.141742	0.355191	0.474423	protein_coding						FADS3	714.689	1.90856	0.932482	1.94966e-11	2.41165e-10	protein_coding
	ATG12	1980	1967	1761	2940	1750	2624	1813	1862.88	1835.49	1904.24	2357.27	2382.02	2134.64	2338.97	2095.76	1.23284	0.301984	0.000508084	0.00177584	protein_coding						FAM110A	186.153	1.53479	0.618039	0.00084888	0.00283207	protein_coding
	ATG13	3860	4102	3199	4950	2945	4667	3198	3631.68	3827.75	3459.21	3968.88	4008.61	3796.63	4125.78	3855.75	1.09169	0.126557	0.0981791	0.171368	protein_coding						FAM110B	290.225	1.3996	0.485011	9.37374e-05	0.000384168	protein_coding
	ATG14	1016	886	728	901	496	970	544	955.903	826.763	787.216	722.416	675.134	789.1	701.821	791.107	0.844226	-0.244299	0.0142773	0.0335416	protein_coding						FAM110C	27.7914	1.68585	0.753473	0.0149055	0.0348304	protein_coding
	ATG16L1	1568	1448	1263	1121	625	1122	693	1475.25	1351.19	1365.73	898.81	850.723	912.753	894.048	1145.93	0.636806	-0.651075	1.80156e-15	3.78759e-14	protein_coding						FAM110D	12.0666	2.90796	1.54001	0.000979602	0.00322272	protein_coding
	ATG16L2	264	259	284	261	221	519	269	248.384	241.684	307.101	209.268	300.816	422.209	347.04	301.602	1.20426	0.268144	0.195602	0.297991	protein_coding						FAM114A2	1369.73	1.20224	0.26573	0.0126023	0.0301823	protein_coding
	ATG2A	1819	1686	1388	1060	608	1142	633	1711.41	1573.28	1500.9	849.901	827.583	929.023	816.641	1196.64	0.536804	-0.897532	9.31395e-11	1.05895e-09	protein_coding						FAM120AOS	2647.13	1.24394	0.314915	3.766e-05	0.000168414	protein_coding
	ATG2B	2911	2764	1704	3422	1147	2677	1776	2738.81	2579.2	1842.6	2743.74	1561.25	2177.75	2291.24	2289.04	0.91929	-0.121408	0.548629	0.655793	protein_coding						FAM131A	317.491	1.71721	0.78007	1.29344e-08	1.06206e-07	protein_coding
	ATG3	3821	3872	3884	2399	1740	2312	1508	3594.99	3613.12	4199.93	1923.5	2368.41	1880.82	1945.49	2940.78	0.533376	-0.906775	2.3315e-14	4.25185e-13	protein_coding						FAM131B	76.5456	1.82636	0.868969	1.1722e-05	5.77675e-05	protein_coding
	ATG4A	1260	1333	1036	1095	701	1202	682	1185.47	1243.88	1120.27	877.964	954.171	977.833	879.857	1048.89	0.779495	-0.359388	0.000637712	0.00218863	protein_coding						FAM131C	45.7494	1.56356	0.644835	0.00896873	0.0225165	protein_coding
	ATG4B	2756	2569	2538	2683	2079	2746	1784	2592.98	2397.24	2744.44	2151.21	2829.84	2233.88	2301.56	2584.51	0.922209	-0.116834	0.355372	0.474564	protein_coding						FAM133A	33.5975	1.85006	0.887569	0.00356816	0.010093	protein_coding
	ATG4C	1939	2212	1936	2763	1607	2443	1675	1824.31	2064.11	2093.48	2215.35	2187.38	1987.39	2160.94	2029.82	1.07205	0.100368	0.434961	0.551763	protein_coding						FAM149B1	1061.01	1.7366	0.796267	1.88719e-17	5.06944e-16	protein_coding
	ATG4D	1296	1161	1268	1529	1210	1406	995	1219.34	1083.38	1371.14	1225.94	1647	1143.79	1283.66	1316.23	1.08097	0.11233	0.44391	0.559876	protein_coding						FAM161B	314.119	2.01676	1.01204	6.32266e-15	1.23318e-13	protein_coding
	ATG5	2332	2140	2411	2389	1775	2319	1690	2194.06	1996.92	2607.11	1915.48	2416.05	1886.52	2180.29	2189.17	0.925956	-0.110985	0.392329	0.511052	protein_coding						FAM163A	43.813	1.44576	0.531832	0.0480185	0.0947268	protein_coding
	ATG7	1463	1449	1378	1211	650	1118	815	1376.46	1352.12	1490.09	970.972	884.752	909.498	1051.44	1185.78	0.678512	-0.559553	1.36776e-10	1.52299e-09	protein_coding						FAM167A	139.958	2.10861	1.07629	6.32737e-12	8.34856e-11	protein_coding
	ATG9A	1924	1866	1467	1509	726	1404	964	1810.19	1741.24	1586.33	1209.91	988.2	1142.16	1243.67	1402.33	0.669542	-0.578753	5.17602e-08	3.8745e-07	protein_coding						FAM171A2	833.941	1.3221	0.402831	0.0062027	0.0163969	protein_coding
	ATG9B	18	28	21	35	18	62	29	16.9353	26.128	22.7082	28.0628	24.5008	50.4373	37.4133	28.2133	1.62131	0.697161	0.028505	0.0608591	protein_coding						FAM171B	986.14	1.271	0.345964	0.024732	0.0538289	protein_coding
	ATIC	8524	8182	7419	4283	2617	3957	2673	8019.8	7634.96	8022.47	3434.08	3562.15	3219.04	3448.47	5774.4	0.432697	-1.20857	1.00378e-38	1.57646e-36	protein_coding						FAM174B	167.006	1.54142	0.624264	0.000198268	0.000760306	protein_coding
	ATL1	251	255	198	601	313	548	249	236.153	237.951	214.106	481.878	426.042	445.801	321.238	337.714	1.83147	0.873005	2.5208e-10	2.68473e-09	protein_coding						FAM181B	21.8976	2.37864	1.25014	0.000464114	0.00164073	protein_coding
	ATL2	3878	4048	3024	4453	2136	4206	2720	3648.62	3777.36	3269.97	3570.39	2907.43	3421.6	3509.11	3448.75	0.94048	-0.0885306	0.400201	0.519057	protein_coding						FAM184A	996.825	1.41534	0.501146	1.92381e-06	1.0969e-05	protein_coding
	ATL3	1520	1517	1158	1807	940	1486	1022	1430.09	1415.58	1252.19	1448.84	1279.49	1208.87	1318.5	1303.11	0.961869	-0.0560871	0.550018	0.657104	protein_coding						FAM200B	1254.3	1.80457	0.851652	5.35456e-14	9.30525e-13	protein_coding
	ATM	2415	2502	1514	3540	1262	3120	2183	2272.15	2334.72	1637.15	2838.35	1717.78	2538.14	2816.32	2346.18	1.19058	0.251667	0.243568	0.355249	protein_coding						FAM200C	606.677	1.93625	0.953263	3.99725e-14	7.09293e-13	protein_coding
	ATMIN	2838	2581	2013	3313	1579	2833	2145	2670.13	2408.44	2176.74	2656.34	2149.27	2304.66	2767.29	2456.71	1.02103	0.0300215	0.803948	0.862515	protein_coding						FAM219B	2245.11	1.57066	0.651373	1.05465e-08	8.7832e-08	protein_coding
	ATN1	4074	4039	3408	4972	2575	4574	3324	3833.02	3768.96	3685.21	3986.52	3504.98	3720.97	4288.33	3863.23	1.02997	0.0425971	0.691805	0.775838	protein_coding						FAM221A	201.038	1.24689	0.318339	0.0462855	0.0918075	protein_coding
	ATOH1	14	12	17	23	12	18	2	13.1719	11.1977	18.3828	18.4412	16.3339	14.6431	2.58023	12.8136	0.946426	-0.0794388	0.851753	0.897925	protein_coding						FAM227B	114.797	2.08683	1.06131	1.1966e-07	8.39415e-07	protein_coding
	ATOH7	7	6	6	15	14	23	14	6.58595	5.59885	6.48805	12.0269	19.0562	18.7106	18.0616	12.3846	2.69702	1.43137	0.00218933	0.00658112	protein_coding						FAM228B	188.023	2.60352	1.38047	2.59125e-21	1.07137e-19	protein_coding
	ATOH8	33	32	22	85	86	82	50	31.048	29.8605	23.7895	68.1524	117.059	66.7074	64.5056	48.8665	2.76398	1.46675	2.43509e-07	1.61508e-06	protein_coding						FAM229A	493.535	1.7738	0.826842	6.98402e-05	0.000294665	protein_coding
	ATOSA	470	484	396	1008	558	1005	622	442.199	451.64	428.211	808.208	759.525	817.572	802.45	641.187	1.8094	0.855514	1.2534e-17	3.45258e-16	protein_coding						FAM229B	1587.58	1.93696	0.953792	8.72384e-05	0.000360265	protein_coding
	ATOSB	120	127	98	189	96	188	94	112.902	118.509	105.971	151.539	130.671	152.939	121.271	124.355	1.24698	0.318438	0.0342682	0.0711639	protein_coding						FAM241A	756.763	1.25107	0.323157	0.00224959	0.00673725	protein_coding
	ATOX1	1343	1372	1300	686	558	761	415	1263.56	1280.27	1405.74	550.03	759.525	619.077	535.397	979.817	0.467103	-1.09819	1.00061e-17	2.7928e-16	protein_coding						FAM24B	38.1248	2.47287	1.30619	7.15961e-06	3.67408e-05	protein_coding
	ATP10D	610	639	382	601	180	570	319	573.918	596.277	413.072	481.878	245.008	463.698	411.546	446.483	0.76101	-0.394012	0.0663521	0.124305	protein_coding						FAM43A	220.311	2.01423	1.01023	1.52269e-13	2.50548e-12	protein_coding
	ATP11A	1479	1499	918	2057	698	1607	1089	1391.52	1398.78	992.671	1649.29	950.087	1307.3	1404.93	1304.42	1.05361	0.0753451	0.700766	0.782575	protein_coding						FAM47E	14.4599	2.28347	1.19123	0.0037192	0.0104738	protein_coding
	ATP11B	2265	2293	1368	3116	1227	2461	1562	2131.02	2139.69	1479.27	2498.39	1670.14	2002.04	2015.16	1962.2	1.06805	0.0949786	0.577769	0.681452	protein_coding						FAM50A	5480.16	1.29393	0.371757	0.00553037	0.0148225	protein_coding
	ATP11C	3780	3861	2535	4056	1529	3252	1859	3556.41	3602.86	2741.2	3252.07	2081.21	2645.52	2398.32	2794.31	0.786521	-0.346443	0.0348159	0.0721374	protein_coding						FAM53A	63.7606	1.76182	0.817067	0.000327447	0.00119845	protein_coding
	ATP12A	17	23	21	40	19	39	16	15.9944	21.4623	22.7082	32.0717	25.862	31.7267	20.6418	21.9942	1.40412	0.489661	0.125822	0.209805	protein_coding						FAM53C	5710.22	1.26048	0.333978	5.16634e-05	0.000224454	protein_coding
	ATP13A1	2926	2734	2715	2110	1369	2131	1294	2752.93	2551.21	2935.84	1691.78	1863.42	1733.58	1669.41	2350.37	0.633263	-0.659124	6.90779e-07	4.24203e-06	protein_coding						FAM76B	1497.11	1.83395	0.874954	4.09816e-11	4.85345e-10	protein_coding
	ATP13A2	2592	2315	2072	2096	1144	1961	1075	2438.68	2160.22	2240.54	1680.56	1557.16	1595.28	1386.87	1907.17	0.682405	-0.551301	6.55398e-05	0.000278531	protein_coding						FAM78B	32.1156	2.27966	1.18882	7.24838e-05	0.000304232	protein_coding
	ATP13A3	5183	4958	3137	5715	1916	4339	3222	4876.42	4626.52	3392.17	4582.25	2607.98	3529.8	4156.74	3897.41	0.865389	-0.208579	0.297421	0.414436	protein_coding						FAM83H	623.488	1.26699	0.34141	0.00719288	0.0186352	protein_coding
	ATP1A1	41447	39203	32248	28710	14771	25212	16250	38995.4	36581.9	34871.1	23019.5	20105.6	20510.1	20964.3	28880.5	0.574504	-0.799612	3.51492e-21	1.42802e-19	protein_coding						FAM89B	482.949	1.46598	0.551867	0.000768019	0.00259229	protein_coding
	ATP1A1-AS1	64	68	68	143	83	169	101	60.2144	63.4536	73.5312	114.656	112.976	137.482	130.301	99.4978	1.8903	0.918612	2.63226e-05	0.000121562	lncRNA						FAN1	1702.08	1.25078	0.322832	0.00115265	0.0037165	protein_coding
	ATP1A3	205	171	156	313	211	351	249	192.874	159.567	168.689	250.961	287.204	285.54	321.238	228.049	1.64448	0.717631	0.000225171	0.000852632	protein_coding						FAS	409.489	1.63101	0.705769	4.32415e-07	2.7493e-06	protein_coding
	ATP1B1	1162	1143	930	1448	672	1141	676	1093.27	1066.58	1005.65	1161	914.697	928.209	872.116	1008.07	0.919904	-0.120444	0.29496	0.411934	protein_coding						FAT3	776.118	1.59533	0.673857	0.00562907	0.0150526	protein_coding
	ATP1B2	185	239	164	140	58	163	84	174.057	223.021	177.34	112.251	78.9471	132.601	108.369	142.09	0.570504	-0.80969	3.37422e-06	1.83774e-05	protein_coding						FAXC	629.772	1.3383	0.420403	0.000605177	0.00208649	protein_coding
	ATP1B3	7309	6959	5812	4528	3110	4099	2736	6876.67	6493.73	6284.75	3630.52	4233.2	3334.56	3529.75	5274.05	0.561737	-0.832034	3.48949e-14	6.23927e-13	protein_coding						FAXDC2	164.317	4.26537	2.09267	1.44418e-18	4.44338e-17	protein_coding
	ATP23	292	326	339	376	267	290	230	274.728	304.204	366.575	301.474	363.429	235.916	296.726	309.738	0.946666	-0.0790719	0.610935	0.710338	protein_coding						FBLIM1	542.573	1.48629	0.571715	6.7711e-07	4.1727e-06	protein_coding
	ATP2A1	100	91	60	90	67	114	77	94.085	84.9159	64.8805	72.1614	91.1975	92.7396	99.3387	89.2027	1.08248	0.114344	0.568843	0.673677	protein_coding						FBLL1	177.93	7.37822	2.88327	1.28477e-25	7.79194e-24	protein_coding
	ATP2A1-AS1	437	462	535	614	447	612	387	411.151	431.111	578.517	492.301	608.437	497.865	499.274	524.333	1.10699	0.146637	0.373184	0.492181	lncRNA						FBN3	23.9238	2.23769	1.16201	0.00287101	0.00835575	protein_coding
	ATP2A2	16520	15000	10988	12275	5393	10794	7416	15542.8	13997.1	11881.8	9842.01	7340.72	8780.97	9567.48	11131.4	0.643399	-0.636214	7.87831e-07	4.79327e-06	protein_coding						FBXL14	624.958	1.20241	0.265927	0.0283897	0.0606497	protein_coding
	ATP2A3	286	321	251	330	179	361	184	269.083	299.538	271.417	264.592	243.647	293.675	237.381	247.479	0.93118	-0.102869	0.491681	0.604441	protein_coding						FBXL15	646.406	2.03409	1.02438	1.16475e-06	6.8816e-06	protein_coding
	ATP2B1	4096	3853	2686	5018	2190	3605	2169	3853.72	3595.39	2904.48	4023.4	2980.93	2932.69	2798.25	3254.5	0.922811	-0.115893	0.422191	0.540188	protein_coding						FBXL16	304.34	2.50126	1.32265	2.57506e-14	4.68385e-13	protein_coding
	ATP2B1-AS1	29	28	31	70	43	77	44	27.2846	26.128	33.5216	56.1255	58.5297	62.6399	56.765	43.6934	2.03112	1.02227	3.74599e-05	0.000167555	lncRNA						FBXL7	23.1283	2.52026	1.33357	0.000448485	0.00159056	protein_coding
	ATP2B3	23	27	28	72	22	80	44	21.6395	25.1948	30.2775	57.7291	29.9454	65.0804	56.765	40.3806	2.07683	1.05438	0.000320034	0.00117354	protein_coding						FBXO17	1328.31	1.34824	0.431082	1.25147e-06	7.36501e-06	protein_coding
	ATP2B4	2271	2383	1438	2591	923	2267	1372	2136.67	2223.68	1554.97	2077.45	1256.35	1844.22	1770.03	1834.51	0.881503	-0.181963	0.289693	0.406195	protein_coding						FBXO22	3942.05	1.42094	0.506847	1.01617e-07	7.21259e-07	protein_coding
	ATP2C1	3295	3480	2483	4052	2032	3822	2272	3100.1	3247.33	2684.97	3248.87	2765.87	3109.22	2931.14	3033.6	1.00133	0.00191039	0.985638	0.990414	protein_coding						FBXO25	1093.92	1.26103	0.334607	0.0361238	0.0745173	protein_coding
	ATP2C2-AS1	15	14	8	6	3	10	4	14.1127	13.064	8.65073	4.81076	4.08347	8.13505	5.16045	10.9106	0.474459	-1.07565	0.031756	0.0667453	antisense RNA						FBXO27	203.743	1.27219	0.347316	0.0260065	0.0562378	protein_coding
	ATP5F1A	23394	24080	20352	20349	13722	18439	11778	22010.2	22470	22007.5	16315.7	18677.8	15000.2	15194.9	19456.2	0.735274	-0.443645	4.38369e-06	2.34149e-05	protein_coding						FBXO32	263.706	1.51667	0.600905	2.67437e-05	0.000123317	protein_coding
	ATP5F1B	51138	50541	44155	35245	23438	32369	20115	48113.2	47161.9	47746.6	28259.2	31902.8	26332.3	25950.6	38389.8	0.589627	-0.762126	5.88898e-18	1.69077e-16	protein_coding						FBXO34	1683.41	1.44126	0.527331	1.91866e-06	1.09426e-05	protein_coding
	ATP5F1C	12817	12600	15072	8573	8776	8950	7399	12058.9	11757.6	16298	6873.77	11945.5	7280.87	9545.54	11174.6	0.666325	-0.585701	0.0018345	0.00562867	protein_coding						FBXO4	530.322	1.65032	0.722746	0.000142256	0.000560633	protein_coding
	ATP5F1D	1944	1655	1762	1203	1030	1059	570	1829.01	1544.35	1905.32	964.557	1401.99	861.502	735.364	1360.32	0.562692	-0.829582	1.77632e-05	8.46913e-05	protein_coding						FBXO41	471.703	1.32913	0.410487	0.000174498	0.000676924	protein_coding
	ATP5F1E	10339	10246	13336	8660	11558	10652	10731	9727.45	9560.97	14420.8	6943.53	15732.2	8665.45	13844.2	11211.7	1.00525	0.00755374	0.979245	0.98636	protein_coding						FBXO43	14.2899	4.53807	2.18208	8.69703e-05	0.000359303	protein_coding
	ATP5IF1	7411	7702	7942	5891	5266	6065	3803	6972.64	7187.06	8588.01	4723.36	7167.85	4933.91	4906.3	6514.79	0.716296	-0.481373	0.00138683	0.00437964	protein_coding						FBXO46	818.672	1.45232	0.538357	0.000127837	0.00050905	protein_coding
	ATP5MC1	6098	5942	5949	2100	1743	2154	1612	5737.3	5544.73	6432.9	1683.77	2372.5	1752.29	2079.66	4114.66	0.333557	-1.58399	6.55163e-35	8.11054e-33	protein_coding						FBXO48	353.961	1.82641	0.869014	3.83679e-11	4.5516e-10	protein_coding
	ATP5MC2	10523	11779	11336	12001	9475	12512	8339	9900.56	10991.5	12258.1	9622.32	12897	10178.6	10758.2	11187.6	0.983015	-0.0247143	0.836559	0.886475	protein_coding						FBXO8	938.068	1.54079	0.623667	7.18693e-09	6.14084e-08	protein_coding
	ATP5MC3	15466	14688	14378	6802	5198	6462	4256	14551.2	13706	15547.5	5453.8	7075.29	5256.87	5490.72	10335.9	0.398378	-1.32779	1.69006e-34	1.99816e-32	protein_coding						FBXW4	988.474	1.23979	0.310098	0.00911498	0.0228254	protein_coding
	ATP5ME	5286	5388	7117	3117	3855	4310	3322	4973.33	5027.77	7695.9	2499.19	5247.26	3506.21	4285.75	4914.18	0.658292	-0.603199	0.00538261	0.0144856	protein_coding						FBXW7	1222.12	1.32146	0.402131	0.0012689	0.00404851	protein_coding
	ATP5MF	6718	6575	6273	2900	2915	3308	1879	6320.63	6135.41	6783.25	2325.2	3967.77	2691.07	2424.12	4744.45	0.444461	-1.16987	1.73656e-13	2.82427e-12	protein_coding						FCGBP	41.0831	2.01828	1.01313	0.0006619	0.00226278	protein_coding
	ATP5MG	4720	4776	5343	3886	3703	3985	2924	4440.81	4456.68	5777.6	3115.77	5040.36	3241.82	3772.29	4468.68	0.774946	-0.367833	0.0233213	0.0511566	protein_coding						FCGRT	648.527	2.04105	1.02931	2.26974e-12	3.19295e-11	protein_coding
	ATP5MJ	6144	5991	7749	6713	8134	7435	7005	5780.58	5590.45	8379.31	5382.44	11071.6	6048.41	9037.24	7322.83	1.19747	0.259985	0.233893	0.343945	protein_coding						FCHSD1	546.639	1.69939	0.765021	2.59618e-09	2.37654e-08	protein_coding
	ATP5MK	4968	4861	6470	2465	3599	2906	3047	4674.14	4536	6996.28	1976.42	4898.8	2364.05	3930.97	4366.29	0.609304	-0.714765	0.0227775	0.0500982	protein_coding						FCMR	17.7607	2.6055	1.38156	0.000253032	0.000948194	protein_coding
	ATP5PB	15415	15719	14673	11998	8595	11346	7630	14503.2	14668.1	15866.5	9619.92	11699.1	9230.03	9843.56	12632.1	0.672529	-0.572331	1.25542e-07	8.76878e-07	protein_coding						FCRLB	41.5095	1.57076	0.651467	0.0115468	0.0279766	protein_coding
	ATP5PD	4691	5305	4769	3797	2791	3990	2621	4413.53	4950.32	5156.91	3044.41	3798.99	3245.88	3381.39	4211.59	0.69546	-0.523961	5.68011e-06	2.97284e-05	protein_coding						FDXR	1487.7	1.53331	0.616647	0.000863371	0.00287449	protein_coding
	ATP5PF	5829	5723	5434	4245	3528	4088	2920	5484.21	5340.37	5876.01	3403.61	4802.16	3325.61	3767.13	4871.3	0.686672	-0.542306	8.26275e-05	0.00034291	protein_coding						FEM1B	8395.01	1.49023	0.575533	1.45285e-05	7.03526e-05	protein_coding
	ATP5PO	6476	7062	7586	6954	5976	7071	5444	6092.94	6589.85	8203.05	5575.67	8134.27	5752.29	7023.37	6871.09	0.950872	-0.0726771	0.64765	0.740347	protein_coding						FER1L6	13.324	4.83355	2.27308	0.000211191	0.00080502	protein_coding
	ATP6AP1	8893	8172	7124	7949	5188	8128	5017	8366.98	7625.63	7703.47	6373.45	7061.68	6612.17	6472.5	7269.19	0.839271	-0.252791	0.0144346	0.0338809	protein_coding						FES	63.2575	2.53892	1.34421	8.91576e-06	4.50065e-05	protein_coding
	ATP6AP1L	85	106	75	232	153	295	161	79.9722	98.913	81.1006	186.016	208.257	239.984	207.708	152.576	2.42665	1.27897	2.17374e-16	5.16324e-15	transcribed_unitary_pseudogene						FEZ1	235.418	1.31727	0.397547	0.00365311	0.0103028	protein_coding
	ATP6AP2	5048	4905	3953	4450	2522	4058	2258	4749.41	4577.06	4274.54	3567.98	3432.84	3301.2	2913.07	3889.21	0.728922	-0.456164	1.99866e-06	1.13619e-05	protein_coding						FGD5	46.8419	1.51059	0.595115	0.0213065	0.047314	protein_coding
	ATP6V0A1	4614	4476	3595	3632	1859	3511	2177	4341.08	4176.74	3887.42	2912.11	2530.39	2856.22	2808.58	3365.16	0.671873	-0.57374	3.80222e-11	4.51567e-10	protein_coding						FGF12	94.6368	1.45295	0.538988	0.00591425	0.0157292	protein_coding
	ATP6V0A2	2600	2406	1882	2539	1236	1880	1350	2446.21	2245.14	2035.08	2035.75	1682.39	1529.39	1741.65	2039.7	0.779379	-0.359604	0.00548899	0.0147266	protein_coding						FGF13	48.2288	1.49606	0.581163	0.0281248	0.0601571	protein_coding
	ATP6V0B	7619	6938	7921	6135	5778	6433	4720	7168.33	6474.14	8565.3	4919	7864.76	5233.28	6089.33	7044.61	0.813858	-0.297151	0.0517865	0.100912	protein_coding						FGF18	15.471	1.83052	0.872255	0.0455698	0.0907028	protein_coding
	ATP6V0C	671	532	533	369	233	298	174	631.31	496.431	576.355	295.862	317.15	242.424	224.48	411.274	0.475108	-1.07367	1.68573e-09	1.58944e-08	protein_coding						FGF2	721.577	1.50659	0.591283	0.000440379	0.0015655	protein_coding
	ATP6V0D1	3651	3527	3018	2300	1636	2252	1367	3435.04	3291.19	3263.49	1844.12	2226.85	1832.01	1763.58	2647.68	0.575222	-0.797808	3.39437e-12	4.65675e-11	protein_coding						FGF21	27.6556	48.3676	5.59597	2.58266e-10	2.74506e-09	protein_coding
	ATP6V0E1	3087	3057	2770	3264	2757	3411	2266	2904.4	2852.61	2995.31	2617.05	3752.71	2774.87	2923.4	2969.5	1.03339	0.0473901	0.710484	0.790365	protein_coding						FGF22	16.5357	4.29965	2.10422	1.3701e-05	6.67292e-05	protein_coding
	ATP6V0E2	4880	4593	4270	2916	2050	2766	1639	4591.35	4285.92	4617.33	2338.03	2790.37	2250.15	2114.49	3472.62	0.527438	-0.922927	1.00092e-12	1.48341e-11	protein_coding						FGF9	174.305	1.79285	0.842256	2.87546e-07	1.89047e-06	protein_coding
	ATP6V0E2-AS1	426	403	477	476	300	492	264	400.802	376.056	515.8	381.654	408.347	400.244	340.59	426.706	0.890418	-0.167445	0.184034	0.284507	lncRNA						FGFR1OP2	2926.15	1.39527	0.480546	0.00153254	0.00478558	protein_coding
	ATP6V1A	7838	8228	5438	5019	2322	4371	2623	7374.38	7677.89	5880.33	4024.2	3160.61	3555.83	3383.97	5060.91	0.506248	-0.982083	4.79113e-15	9.45866e-14	protein_coding						FGG	13.7589	4.38375	2.13217	1.91597e-05	9.05898e-05	protein_coding
	ATP6V1B1-AS1	53	65	57	22	8	16	8	49.865	60.6542	61.6364	17.6395	10.8893	13.0161	10.3209	33.2027	0.23362	-2.09777	1.13016e-12	1.66556e-11	lncRNA						FHAD1	82.8893	1.40039	0.485834	0.0155692	0.036105	protein_coding
	ATP6V1B2	3972	3916	3026	4029	2072	3492	2210	3737.06	3654.18	3272.14	3230.43	2820.32	2840.76	2851.15	3236.75	0.826124	-0.275569	0.00450173	0.0123519	protein_coding						FHIT	207.399	1.61872	0.694857	1.09354e-06	6.49185e-06	protein_coding
	ATP6V1C1	5433	4954	3936	4176	2294	3590	2478	5111.64	4622.78	4256.16	3348.29	3122.49	2920.48	3196.9	3770.31	0.674749	-0.567578	3.30573e-07	2.15185e-06	protein_coding						FHL3	383.766	1.25397	0.3265	0.00775351	0.0198434	protein_coding
	ATP6V1C2	39	52	50	69	34	74	47	36.6931	48.5234	54.067	55.3237	46.2793	60.1994	60.6353	46.7833	1.20712	0.271569	0.258824	0.372238	protein_coding						FIBIN	152.33	4.72065	2.23898	1.42866e-36	1.95235e-34	protein_coding
	ATP6V1D	2682	2953	2984	2122	1371	1989	1555	2523.36	2755.57	3226.72	1701.41	1866.15	1618.06	2006.13	2252.93	0.633832	-0.657828	4.03422e-06	2.16914e-05	protein_coding						FICD	236.049	1.61923	0.695308	9.90267e-08	7.05012e-07	protein_coding
	ATP6V1E1	6406	6670	6646	4418	3506	4532	3135	6027.08	6224.05	7186.59	3542.32	4772.22	3686.8	4044.5	5253.84	0.618864	-0.692305	1.30892e-07	9.09418e-07	protein_coding						FIGNL2	34.0786	5.50916	2.46183	1.42775e-11	1.78852e-10	protein_coding
	ATP6V1E2	201	226	166	301	156	332	199	189.111	210.89	179.503	241.34	212.34	270.084	256.732	213.857	1.27194	0.34703	0.00895965	0.0225034	protein_coding						FILIP1	42.2155	3.53719	1.82261	1.20799e-08	9.96556e-08	protein_coding
	ATP6V1F	5676	5378	5730	4605	4395	5192	3086	5340.26	5018.43	6196.08	3692.26	5982.28	4223.72	3981.29	4886.84	0.809726	-0.304495	0.0390871	0.0795387	protein_coding						FILIP1L	76.6934	2.03478	1.02487	6.39964e-06	3.31889e-05	protein_coding
	ATP6V1G1	6276	6605	6859	6233	5374	6360	4988	5904.77	6163.4	7416.92	4997.58	7314.86	5173.89	6435.08	6099.69	0.920494	-0.11952	0.439886	0.556362	protein_coding						FITM2	812.939	1.46512	0.551017	4.02814e-06	2.16698e-05	protein_coding
	ATP6V1G2	71	90	62	168	104	177	65	66.8003	83.9827	67.0431	134.701	141.56	143.99	83.8573	100.973	1.74317	0.801711	0.000108456	0.000438514	protein_coding						FKBPL	958.959	1.31788	0.398224	0.00258974	0.00762466	protein_coding
	ATP6V1H	1931	1793	1472	1274	779	1027	641	1816.78	1673.12	1591.73	1021.48	1060.34	835.47	826.962	1299.3	0.552344	-0.856361	6.24568e-13	9.49684e-12	protein_coding						FLI1	114.608	1.64389	0.717111	0.000118318	0.000474282	protein_coding
	ATP7A	962	848	527	1248	391	974	682	905.097	791.304	569.867	1000.64	532.212	792.354	879.857	759.649	1.06164	0.0862902	0.658372	0.749906	protein_coding						FMC1	977.335	1.31103	0.390698	0.0254611	0.0552459	protein_coding
	ATP7B	1880	1871	1454	1460	576	1345	755	1768.8	1745.91	1572.27	1170.62	784.026	1094.16	974.035	1304	0.594274	-0.7508	7.25292e-08	5.2944e-07	protein_coding						FMN1	40.3325	3.93565	1.9766	1.07695e-10	1.21721e-09	protein_coding
	ATP8A1	799	863	574	1805	542	1558	827	751.739	805.301	620.69	1447.24	737.747	1267.44	1066.92	941.712	1.5585	0.640162	0.000738166	0.00250076	protein_coding						FMNL1	90.3546	2.02605	1.01867	1.67181e-07	1.1438e-06	protein_coding
	ATP8A2	44	57	29	99	53	108	46	41.3974	53.1891	31.3589	79.3775	72.1413	87.8585	59.3452	56.9212	1.78445	0.835479	0.000882259	0.00292996	protein_coding						FMNL3	696.194	1.20554	0.269681	0.0326526	0.0683212	protein_coding
	ATP8B1	23	26	21	51	13	40	25	21.6395	24.2617	22.7082	40.8915	17.695	32.5402	32.2528	26.5581	1.37863	0.463234	0.136951	0.224553	protein_coding						FMO5	72.9872	1.62797	0.703072	0.00270912	0.00793359	protein_coding
	ATP8B2	5661	5846	4640	5005	2345	4884	3054	5326.15	5455.15	5017.42	4012.98	3191.91	3973.16	3940	4440.87	0.718007	-0.477931	3.25428e-06	1.77886e-05	protein_coding						FN3KRP	2487.65	1.42605	0.512028	5.10858e-07	3.21309e-06	protein_coding
	ATP8B3	35	38	28	40	12	40	17	32.9297	35.4594	30.2775	32.0717	16.3339	32.5402	21.9319	26.0448	0.806469	-0.310309	0.289361	0.405784	protein_coding						FNBP4	3469.26	1.26433	0.338374	0.000460501	0.00163015	protein_coding
	ATP9A	2527	2275	1676	3282	1175	2684	1716	2377.53	2122.9	1812.33	2631.49	1599.36	2183.45	2213.83	2075.42	1.02565	0.0365391	0.822692	0.87637	protein_coding						FNDC4	576.988	1.41756	0.503406	3.24923e-06	1.77711e-05	protein_coding
	ATP9B	439	410	368	507	224	449	251	413.033	382.588	397.933	406.509	304.899	365.264	323.818	368.669	0.88629	-0.174149	0.122938	0.205874	protein_coding						FNIP1	1138.5	1.35048	0.433475	0.00270051	0.00791314	protein_coding
	ATPAF1	6778	7387	6803	7156	4183	6177	4505	6377.08	6893.12	7356.36	5737.63	5693.72	5025.02	5811.96	6042.71	0.809598	-0.304722	0.00238023	0.00707812	protein_coding						FNTA	3069.85	1.59694	0.675308	1.1622e-08	9.62179e-08	protein_coding
	ATPAF2	916	861	830	1086	823	1072	692	861.818	803.435	897.513	870.748	1120.23	872.077	892.758	932.383	1.09726	0.133903	0.249286	0.361759	protein_coding						FOS	406.025	4.6063	2.20361	2.37143e-07	1.57733e-06	protein_coding
	ATPSCKMT	754	716	719	650	429	656	444	709.401	668.129	777.484	521.166	583.936	533.659	572.81	627.709	0.768694	-0.379519	0.00184119	0.00564674	protein_coding						FOSL2	364.381	1.50709	0.591767	0.000232124	0.00087687	protein_coding
	ATR	2830	2902	1899	2002	1004	2398	1381	2662.6	2707.98	2053.47	1605.19	1366.6	1950.78	1781.65	2042.92	0.677523	-0.561658	0.000297049	0.00109674	protein_coding						FOXA3	111.292	3.39834	1.76483	7.03432e-19	2.21613e-17	protein_coding
	ATRAID	3257	3353	3268	4404	3532	4646	3291	3064.35	3128.82	3533.82	3531.1	4807.61	3779.54	4245.76	3642.64	1.2611	0.33468	0.00408726	0.0113538	protein_coding						FOXC1	9725.39	1.27628	0.351939	9.72607e-06	4.8723e-05	protein_coding
	ATRIP	1511	1451	1368	1369	907	1271	825	1421.62	1353.99	1479.27	1097.66	1234.57	1033.96	1064.34	1313.04	0.780306	-0.357888	0.00107067	0.00348042	protein_coding						FOXC2	53.8287	1.48303	0.568549	0.0219	0.0484275	protein_coding
	ATRN	2731	2874	1860	3670	1485	3130	1988	2569.46	2681.85	2011.29	2942.58	2021.32	2546.27	2564.74	2440.32	1.04079	0.0576823	0.702639	0.783918	protein_coding						FOXD2	158.029	1.36336	0.447165	0.00236836	0.00704981	protein_coding
	ATRNL1	277	259	242	688	289	517	308	260.615	241.684	261.685	551.634	393.374	420.582	397.355	345.263	1.73724	0.796798	9.69003e-08	6.90809e-07	protein_coding						FOXD3	212.74	1.35134	0.434387	0.00499973	0.0135557	protein_coding
	ATRX	4262	4038	2245	5624	1815	4334	3145	4009.9	3768.03	2427.61	4509.29	2470.5	3525.73	4057.4	3499.07	1.07034	0.0980693	0.659475	0.750725	protein_coding						FOXE1	156.996	1.29745	0.375678	0.0164854	0.0379165	protein_coding
	ATXN1	894	963	765	1086	464	1173	720	841.12	898.615	827.226	870.748	631.577	954.241	928.881	834.288	0.990893	-0.0131994	0.919865	0.946351	protein_coding						FOXG1	952.909	1.52039	0.604443	1.38297e-09	1.32114e-08	protein_coding
	ATXN10	6015	6271	5680	5056	3169	4149	2831	5659.21	5851.73	6142.02	4053.87	4313.51	3375.23	3652.31	5074.06	0.653922	-0.61281	5.76737e-08	4.28279e-07	protein_coding						FOXI3	273.056	1.37213	0.456417	0.00586598	0.0156166	protein_coding
	ATXN1-AS1	24	42	37	68	26	90	66	22.5804	39.1919	40.0096	54.5219	35.3901	73.2154	85.1474	53.198	1.84273	0.881848	0.00130881	0.00416071	lncRNA						FOXJ1	11.7216	2.61154	1.3849	0.00423237	0.011709	protein_coding
	ATXN1L	3146	3148	2195	3636	1479	3529	2529	2959.91	2937.53	2373.54	2915.32	2013.15	2870.86	3262.7	2744.05	1.00324	0.00466092	0.9775	0.985414	protein_coding						FOXK2	6214.78	1.22267	0.29004	0.00430005	0.0118666	protein_coding
	ATXN2	1864	1831	1530	1489	771	1328	947	1753.74	1708.58	1654.45	1193.87	1049.45	1080.33	1221.74	1360.08	0.666294	-0.58577	1.98152e-09	1.84682e-08	protein_coding						FOXL1	45.2973	1.87643	0.907989	0.00157274	0.00489403	protein_coding
	ATXN2L	5513	5121	4764	5588	2869	4604	3544	5186.9	4778.62	5151.51	4480.42	3905.16	3745.38	4572.16	4666.68	0.828672	-0.271126	0.0360238	0.0743353	protein_coding						FOXL2NB	28.1764	1.82948	0.871431	0.0152284	0.0354476	protein_coding
	ATXN3	817	837	666	921	462	871	595	768.674	781.039	720.173	738.452	628.854	708.563	767.617	711.612	0.940059	-0.0891775	0.415884	0.533969	protein_coding						FOXN3	1827.43	1.37416	0.458547	0.0021007	0.00634279	protein_coding
	ATXN7	1273	1230	866	1810	709	1635	1283	1197.7	1147.76	936.441	1451.25	965.06	1330.08	1655.21	1248.91	1.23458	0.304015	0.0561392	0.108082	protein_coding						FOXN4	191.591	2.30087	1.20218	6.50664e-11	7.53245e-10	protein_coding
	ATXN7L1	347	329	248	406	201	352	251	326.475	307.004	268.173	325.528	273.592	286.354	323.818	292.894	1.00575	0.00827101	0.946124	0.963717	protein_coding						FOXO4	1124.23	1.70954	0.773604	5.20357e-14	9.05782e-13	protein_coding
	ATXN7L2	697	561	575	693	435	773	431	655.772	523.492	621.771	555.643	592.103	628.839	556.039	587.172	0.971862	-0.0411767	0.778634	0.84344	protein_coding						FOXQ1	82.7537	2.37531	1.24812	1.54423e-06	8.93547e-06	protein_coding
	ATXN7L3	4464	4421	4119	5454	3114	5839	3839	4199.95	4125.42	4454.04	4372.98	4238.64	4750.06	4952.74	4427.15	1.07494	0.104256	0.227754	0.336829	protein_coding						FPGT	1576.72	1.28124	0.357542	0.0131078	0.0312087	protein_coding
	ATXN7L3B	6432	6505	5207	7264	3446	7123	4918	6051.55	6070.09	5630.54	5824.23	4690.55	5794.6	6344.77	5843.54	0.957238	-0.0630503	0.536365	0.644796	protein_coding						FRAT1	237.409	1.62045	0.696393	9.62728e-08	6.87033e-07	protein_coding
	AUH	373	406	369	453	239	405	247	350.937	378.855	399.015	363.212	325.316	329.469	318.658	350.565	0.891213	-0.166157	0.130142	0.215401	protein_coding						FRAT2	1615.75	1.21569	0.281774	0.00831693	0.0211159	protein_coding
	AUNIP	1231	1210	1085	1464	994	1418	991	1158.19	1129.1	1173.25	1173.83	1352.99	1153.55	1278.5	1207.07	1.07252	0.100998	0.238506	0.349294	protein_coding						FRG2B	31.8479	4.86257	2.28172	5.66601e-08	4.21347e-07	protein_coding
	AUP1	7031	6937	7200	6926	6027	7691	5299	6615.11	6473.2	7785.65	5553.22	8203.69	6256.67	6836.31	7306.88	0.96446	-0.0522061	0.704548	0.785329	protein_coding						FRG2C	20.7062	4.05111	2.01832	2.04922e-05	9.64136e-05	protein_coding
	AURKA	4691	5074	3900	3692	1988	3457	1801	4413.53	4734.76	4217.23	2960.22	2705.98	2812.29	2323.49	3524.47	0.606541	-0.721322	1.13636e-12	1.67352e-11	protein_coding						FRMD1	43.7715	8.73001	3.12598	8.47536e-17	2.11849e-15	protein_coding
	AURKAIP1	3798	3308	4114	3133	3407	3081	2264	3573.35	3086.83	4448.64	2512.02	4637.46	2506.41	2920.82	3453.34	0.8487	-0.236674	0.234508	0.344611	protein_coding						FRMD4B	402.595	1.40035	0.485787	0.00135606	0.00429664	protein_coding
	AURKB	4893	4625	4313	3601	2804	3974	2399	4603.58	4315.78	4663.82	2887.26	3816.68	3232.87	3094.98	3902.02	0.719203	-0.475529	2.40352e-05	0.000111808	protein_coding						FRMD5	447.839	1.63542	0.709658	3.39449e-08	2.60719e-07	protein_coding
	AURKC	16	19	19	17	5	15	7	15.0536	17.7297	20.5455	13.6305	6.80578	12.2026	9.03079	14.4357	0.610043	-0.713017	0.0745945	0.136663	protein_coding						FRMPD2	39.8975	3.91939	1.97063	2.61585e-09	2.39165e-08	protein_coding
	AUTS2	2031	2113	1572	2137	991	1604	1182	1910.87	1971.73	1699.87	1713.43	1348.91	1304.86	1524.91	1609.9	0.79182	-0.336755	0.00317909	0.00912243	protein_coding						FRMPD3	163.727	2.01253	1.00901	6.57392e-09	5.6561e-08	protein_coding
	AVEN	491	450	454	701	541	685	447	461.957	419.914	490.929	562.057	736.386	557.251	576.68	561.944	1.32628	0.407387	0.00304113	0.00878525	protein_coding						FRS3	229.102	1.80274	0.850193	2.28608e-08	1.80055e-07	protein_coding
	AVIL	7	10	8	19	24	15	5	6.58595	9.33141	8.65073	15.2341	32.6678	12.2026	6.45056	12.5647	1.99454	0.996055	0.0484605	0.0954888	protein_coding						FSIP2	49.5469	2.04503	1.03212	0.0020046	0.00608581	protein_coding
	AVL9	2491	2412	1846	2758	1108	1965	1499	2343.66	2250.74	1996.16	2211.35	1508.16	1598.54	1933.88	1955.83	0.825563	-0.27655	0.0636068	0.120011	protein_coding						FST	42.6957	2.78636	1.47838	6.65923e-07	4.10858e-06	protein_coding
	AVPI1	320	314	279	499	344	467	321	301.072	293.006	301.694	400.095	468.238	379.907	414.126	373.118	1.38679	0.471749	5.12657e-05	0.000222819	protein_coding						FSTL1	6770.12	1.23109	0.299933	0.00249626	0.00737834	protein_coding
	AVPR1A	19	18	10	30	14	40	15	17.8761	16.7965	10.8134	24.0538	19.0562	32.5402	19.3517	20.9234	1.5895	0.668573	0.0541518	0.104803	protein_coding						FSTL4	46.0965	2.67563	1.41988	1.69891e-07	1.15932e-06	protein_coding
	AXIN1	2158	2034	1918	4360	2922	3534	2280	2030.35	1898.01	2074.01	3495.82	3977.3	2874.93	2941.46	2730.72	1.66014	0.731303	5.61818e-09	4.87968e-08	protein_coding						FSTL5	21.4671	2.82845	1.50001	8.58276e-05	0.000354861	protein_coding
	AXIN2	389	342	280	426	220	381	200	365.991	319.134	302.775	341.564	299.454	309.945	258.023	301.236	0.92107	-0.118618	0.370033	0.488817	protein_coding						FUNDC2	5736.99	1.57798	0.658077	8.67277e-07	5.22676e-06	protein_coding
	AZI2	2511	2738	2331	4284	2566	3765	2612	2362.47	2554.94	2520.61	3434.88	3492.73	3062.85	3369.77	2996.47	1.34681	0.42955	6.29317e-06	3.27092e-05	protein_coding						FUT1	81.5802	7.52251	2.91121	5.37472e-20	1.92039e-18	protein_coding
	AZIN1	6843	6669	5154	7290	4058	6210	4645	6438.23	6223.12	5573.23	5845.07	5523.57	5051.87	5992.57	5979.3	0.921679	-0.117664	0.253123	0.365863	protein_coding						FUT4	530.826	1.54574	0.628302	5.79625e-10	5.88716e-09	protein_coding
	AZIN2	301	324	279	571	466	519	307	283.196	302.338	301.694	457.824	634.299	422.209	396.065	395.703	1.61052	0.687529	4.3509e-06	2.32631e-05	protein_coding						FUT9	31.7897	2.99533	1.58271	1.08182e-05	5.36704e-05	protein_coding
	B2M	8646	8623	10275	11541	11709	13754	12691	8134.59	8046.48	11110.8	9253.5	15937.8	11188.9	16372.8	10906.5	1.44956	0.535612	0.00891927	0.0224127	protein_coding						FXYD5	619.916	1.29863	0.376986	0.00872001	0.0219934	protein_coding
	B3GALNT2	2961	2802	2113	3678	1857	3164	2014	2785.86	2614.66	2284.87	2949	2527.67	2573.93	2598.29	2622.85	1.03945	0.0558191	0.558022	0.664079	protein_coding						FYN	3447.35	1.30447	0.383461	1.7081e-07	1.16452e-06	protein_coding
	B3GALT1	145	123	116	193	74	158	90	136.423	114.776	125.436	154.746	100.726	128.534	116.11	115.441	1.00792	0.0113849	0.94573	0.963587	protein_coding						FZD2	661.862	1.78347	0.834684	3.53067e-10	3.682e-09	protein_coding
	B3GALT4	15	15	8	12	14	12	10	14.1127	13.9971	8.65073	9.62152	19.0562	9.76206	12.9011	13.2489	1.00768	0.0110425	0.980381	0.986892	protein_coding						FZD4	576.167	1.39216	0.477328	0.000989778	0.00325111	protein_coding
	B3GALT5	10	16	0	49	16	41	21	9.4085	14.9303	0	39.2879	21.7785	33.3537	27.0924	18.1601	3.69321	1.88488	1.82054e-05	8.6525e-05	protein_coding						FZD5	837.274	1.24379	0.314748	0.00760481	0.0195413	protein_coding
	B3GALT6	1408	1294	1332	2187	1595	1927	1319	1324.72	1207.49	1440.35	1753.52	2171.04	1567.62	1701.66	1629.08	1.3575	0.440949	0.00307246	0.00886116	protein_coding						FZD6	1933.09	2.53871	1.3441	1.24983e-22	5.83206e-21	protein_coding
	B3GALT9	320	363	263	480	191	378	221	301.072	338.73	284.393	384.861	259.981	307.505	285.115	314.5	1.00862	0.0123895	0.937177	0.957782	protein_coding						G0S2	349.264	7.00846	2.8091	1.12794e-16	2.7666e-15	protein_coding
	B3GAT1	13	25	6	115	53	102	45	12.231	23.3285	6.48805	92.2062	72.1413	82.9775	58.0551	45.1587	5.40488	2.43426	1.63851e-14	3.06238e-13	protein_coding						GAB2	385.084	1.877	0.908425	2.15612e-09	1.99717e-08	protein_coding
	B3GAT2	316	291	238	279	140	344	158	297.309	271.544	257.359	223.7	190.562	279.846	203.838	222.959	0.818464	-0.289009	0.133984	0.220651	protein_coding						GAB3	25.8765	2.24026	1.16367	0.000468294	0.00165301	protein_coding
	B3GAT3	2255	2215	2270	3214	2639	3058	1880	2121.62	2066.91	2454.64	2576.96	3592.09	2487.7	2425.41	2585.56	1.25064	0.322667	0.0251377	0.0546059	protein_coding						GABBR1	607.586	1.93551	0.952712	3.88109e-06	2.09269e-05	protein_coding
	B3GLCT	1338	1343	1164	1845	865	1652	1000	1258.86	1253.21	1258.68	1479.31	1177.4	1343.91	1290.11	1235.64	1.05418	0.0761243	0.435118	0.551896	protein_coding						GABBR2	221.89	1.57624	0.656487	0.000257899	0.000965229	protein_coding
	B3GNT2	841	883	701	1277	670	1097	769	791.255	823.964	758.02	1023.89	911.975	892.415	992.097	873.577	1.20725	0.271722	0.018034	0.0410075	protein_coding						GABPB2	1028.43	2.43008	1.281	6.28506e-23	2.97903e-21	protein_coding
	B3GNT3	19	17	10	27	13	50	24	17.8761	15.8634	10.8134	21.6484	17.695	40.6752	30.9627	19.8323	1.87491	0.90682	0.0401874	0.0814233	protein_coding						GABRD	106.298	1.45147	0.537514	0.0132989	0.0316101	protein_coding
	B3GNT4	74	57	70	67	40	115	65	69.6229	53.1891	75.6939	53.7202	54.4463	93.5531	83.8573	62.4964	1.08496	0.117642	0.616281	0.714715	protein_coding						GABRQ	47.1369	1.9768	0.983168	0.000500076	0.00175243	protein_coding
	B3GNT5	726	703	571	966	478	747	445	683.057	655.998	617.446	774.532	650.633	607.688	574.1	671.011	1.00073	0.00105191	0.993506	0.995683	protein_coding						GABRR2	30.971	1.74818	0.805852	0.023328	0.0511661	protein_coding
	B3GNT8	21	19	29	66	44	52	29	19.7578	17.7297	31.3589	52.9184	59.8909	42.3023	37.4133	31.8654	2.11256	1.07899	0.000307611	0.00113077	protein_coding						GADD45A	1576.93	2.30673	1.20585	4.08739e-17	1.05805e-15	protein_coding
	B3GNT9	38	35	49	92	69	111	92	35.7523	32.66	52.9857	73.765	93.9198	90.299	118.69	68.5246	2.32484	1.21713	3.78219e-06	2.04407e-05	protein_coding						GADD45B	960.115	2.39825	1.26198	2.32789e-11	2.8516e-10	protein_coding
	B3GNTL1	180	149	172	144	97	149	113	169.353	139.038	185.991	115.458	132.032	121.212	145.783	141.407	0.776468	-0.365002	0.0208425	0.0464502	protein_coding						GADD45G	40.0472	1.99407	0.995714	0.000982582	0.00323086	protein_coding
	B4GALNT1	605	598	552	641	284	623	401	569.214	558.019	596.9	513.95	386.568	506.814	517.335	528.877	0.839699	-0.252056	0.0490104	0.0963317	protein_coding						GAL3ST4	43.2525	3.21618	1.68535	1.60733e-08	1.30051e-07	protein_coding
	B4GALNT3	1579	1399	1433	1477	907	1308	845	1485.6	1305.46	1549.56	1184.25	1234.57	1064.06	1090.15	1316	0.789987	-0.3401	0.0015028	0.00470491	protein_coding						GAREM2	707.107	1.52915	0.61273	1.14319e-09	1.10868e-08	protein_coding
	B4GALNT4	313	394	400	650	448	673	347	294.486	367.658	432.536	521.166	609.798	547.489	447.669	457.005	1.45839	0.544374	0.000199096	0.000763339	protein_coding						GARIN1A	31.8844	1.8884	0.917164	0.0133506	0.0317007	protein_coding
	B4GALT1	1663	1654	1314	2249	1220	1791	1317	1564.63	1543.42	1420.88	1803.23	1660.61	1456.99	1699.08	1580.87	1.09571	0.131867	0.170458	0.267989	protein_coding						GARIN5A	145.664	1.27818	0.354096	0.0367192	0.0755382	protein_coding
	B4GALT1-AS1	13	5	7	13	20	17	10	12.231	4.66571	7.56939	10.4233	27.2231	13.8296	12.9011	11.7142	1.91001	0.933584	0.0428913	0.0859337	lncRNA						GARRE1	1475.14	1.50488	0.589646	6.82137e-05	0.000288496	protein_coding
	B4GALT2	2926	2873	2903	3474	2560	3065	2092	2752.93	2680.92	3139.13	2785.43	3484.56	2493.39	2698.92	2908.53	1.00217	0.00312168	0.97779	0.985657	protein_coding						GAS2L3	1062.66	1.84314	0.882167	9.73122e-09	8.1591e-08	protein_coding
	B4GALT3	3346	3111	2873	3153	1979	3128	1987	3148.08	2903	3106.69	2528.05	2693.73	2544.64	2563.45	2821.79	0.845823	-0.241572	0.0155097	0.0359909	protein_coding						GAS6	513.521	2.06983	1.04951	9.13316e-09	7.68522e-08	protein_coding
	B4GALT4	898	999	855	1444	932	1331	736	844.883	932.208	924.546	1157.79	1268.6	1082.78	949.523	1012.24	1.23781	0.307795	0.00599783	0.0159171	protein_coding						GASK1B	15.0455	1.89672	0.923508	0.0434388	0.0868652	protein_coding
	B4GALT5	3772	3196	2167	2087	965	1872	1042	3548.89	2982.32	2343.27	1673.34	1313.52	1522.88	1344.3	2125.19	0.495076	-1.01428	2.19429e-11	2.69265e-10	protein_coding						GATA5	48.1528	1.41952	0.505403	0.0329108	0.0687589	protein_coding
	B4GALT6	1530	1486	1182	1256	493	902	673	1439.5	1386.65	1278.14	1007.05	671.05	733.781	868.246	1074.43	0.599962	-0.737057	4.00784e-06	2.15757e-05	protein_coding						GATAD1	1872.18	1.28704	0.364059	0.000422489	0.00150725	protein_coding
	B4GALT7	1284	1152	1226	1501	1145	1501	803	1208.05	1074.98	1325.72	1203.49	1558.52	1221.07	1035.96	1267.09	1.04278	0.0604302	0.686245	0.771434	protein_coding						GATD1	2677.58	1.21068	0.275822	0.0408403	0.0825634	protein_coding
	B4GAT1	3967	3834	3742	2955	2038	2460	1446	3732.35	3577.66	4046.38	2369.3	2774.04	2001.22	1865.5	3048.05	0.594868	-0.749358	4.37178e-09	3.87386e-08	protein_coding						GBX2	114.179	1.26261	0.336414	0.0408498	0.0825747	protein_coding
	B9D1	1086	1293	1394	808	682	887	424	1021.76	1206.55	1507.39	647.849	928.309	721.579	547.008	960.002	0.570821	-0.808888	8.24889e-07	4.98845e-06	protein_coding						GCNA	141.06	1.64181	0.71529	5.68026e-05	0.00024431	protein_coding
	B9D2	108	107	106	204	141	189	110	101.612	99.8461	114.622	163.566	191.923	153.752	141.912	140.069	1.54341	0.626117	5.28721e-05	0.000229185	protein_coding						GCNT4	27.4252	1.64998	0.722451	0.014556	0.0341164	protein_coding
	BAALC	18	25	17	60	40	74	50	16.9353	23.3285	18.3828	48.1076	54.4463	60.1994	64.5056	37.4087	2.88935	1.53075	1.24994e-07	8.73923e-07	protein_coding						GDAP1L1	38.368	9.24534	3.20873	1.24392e-12	1.82427e-11	protein_coding
	BAALC-AS1	110	102	80	244	105	188	118	103.493	95.1804	86.5073	195.638	142.921	152.939	152.233	133.582	1.70055	0.765999	9.20191e-06	4.63287e-05	lncRNA						GDF15	165.196	6.25792	2.64568	1.81076e-31	1.70123e-29	protein_coding
	BAAT	26	11	15	59	39	57	41	24.4621	10.2646	16.2201	47.3058	53.0851	46.3698	52.8946	31.8371	2.91949	1.54572	2.25e-07	1.50083e-06	protein_coding						GDF6	110.038	3.01264	1.59103	2.69903e-14	4.90086e-13	protein_coding
	BABAM1	2089	1930	2019	1654	1430	1922	1122	1965.44	1800.96	2183.23	1326.17	1946.45	1563.56	1447.51	1857.48	0.791459	-0.337414	0.0130858	0.0311705	protein_coding						GDF7	450.52	1.27563	0.351209	0.0110649	0.0269671	protein_coding
	BABAM2	1279	1225	1105	694	439	613	450	1203.35	1143.1	1194.88	556.445	597.548	498.679	580.551	857.443	0.471829	-1.08366	3.95498e-23	1.92668e-21	protein_coding						GDF9	43.4021	2.78087	1.47554	2.99462e-07	1.96146e-06	protein_coding
	BACE1	991	913	741	1834	985	1519	1099	932.382	851.958	801.274	1470.49	1340.74	1235.71	1417.83	1179.43	1.58439	0.663924	3.46101e-09	3.10738e-08	protein_coding						GDNF	60.8325	2.06635	1.04708	7.00174e-05	0.000295294	protein_coding
	BACE1-AS	311	277	239	358	168	319	239	292.604	258.48	258.44	287.042	228.674	259.508	308.337	272.454	1.00449	0.0064644	0.964723	0.976142	lncRNA						GDPD3	64.4384	1.42265	0.508576	0.0336985	0.0701955	protein_coding
	BACE2	845	842	708	768	383	689	443	795.018	785.705	765.589	615.777	521.323	560.505	571.52	624.238	0.727003	-0.459968	5.32493e-07	3.33895e-06	protein_coding						GDPD5	372.867	1.543	0.625738	2.96248e-06	1.63251e-05	protein_coding
	BACH1	2086	2007	1344	4413	1878	3542	2370	1962.61	1872.81	1453.32	3538.31	2556.25	2881.43	3057.57	2413.07	1.70664	0.771156	3.66889e-07	2.36556e-06	protein_coding						GEM	181.227	2.26803	1.18144	1.24723e-13	2.06677e-12	protein_coding
	BACH2	334	372	293	553	276	470	466	314.244	347.129	316.833	443.392	375.679	382.347	601.193	376.311	1.37929	0.463927	0.00417018	0.0115536	protein_coding						GEMIN6	2784.51	1.52989	0.613429	0.000949466	0.00313239	protein_coding
	BAD	1136	1011	1281	1729	1935	1593	1039	1068.81	943.406	1385.2	1386.3	2633.84	1295.91	1340.43	1420.8	1.46851	0.554355	0.0103171	0.0253826	protein_coding						GEMIN8	536.295	1.84109	0.88056	2.23135e-12	3.14315e-11	protein_coding
	BAG1	2414	2161	2186	2133	1680	2090	1366	2271.21	2016.52	2363.81	1710.23	2286.74	1700.23	1762.29	2080.9	0.840303	-0.251019	0.0395748	0.0803756	protein_coding						GFAP	39.6691	2.08499	1.06004	0.000176732	0.000684706	protein_coding
	BAG2	1558	1478	1545	972	936	1055	760	1465.84	1379.18	1670.67	779.343	1274.04	858.248	980.486	1238.68	0.64492	-0.632808	1.39415e-05	6.77593e-05	protein_coding						GFI1	573.422	1.28519	0.361977	0.00379713	0.0106619	protein_coding
	BAG3	1789	1665	1367	1207	726	995	689	1683.18	1553.68	1478.19	967.765	988.2	809.437	888.888	1237.16	0.580773	-0.783953	5.27749e-11	6.18056e-10	protein_coding						GFPT2	718.99	1.4349	0.520955	1.18532e-09	1.14585e-08	protein_coding
	BAG4	2215	2121	1733	2086	1157	1825	1326	2083.98	1979.19	1873.96	1672.54	1574.86	1484.65	1710.69	1784.39	0.813265	-0.298202	0.000180094	0.000696961	protein_coding						GFRA2	12.2819	3.20443	1.68007	0.000438687	0.00156004	protein_coding
	BAG5	2782	2641	1999	2895	1395	2557	1857	2617.44	2464.43	2161.6	2321.19	1898.81	2080.13	2395.74	2307.55	0.900417	-0.151334	0.178579	0.277953	protein_coding						GGACT	208.651	3.38316	1.75837	1.74387e-15	3.67732e-14	protein_coding
	BAG6	13562	11728	10830	7762	4746	7339	5099	12759.8	10943.9	11710.9	6223.52	6460.05	5970.31	6578.28	9057.27	0.534299	-0.90428	6.87291e-14	1.17785e-12	protein_coding						GGPS1	2183.31	1.33508	0.41693	0.000614293	0.0021148	protein_coding
	BAHCC1	1806	1762	1404	1518	573	1029	568	1699.17	1644.2	1518.2	1217.12	779.943	837.097	732.784	1199.69	0.551241	-0.859245	4.32165e-07	2.74854e-06	protein_coding						GID4	1417.76	1.29182	0.3694	0.00203815	0.00617371	protein_coding
	BAHD1	2122	1918	1650	1707	989	1533	1038	1996.48	1789.77	1784.21	1368.66	1346.18	1247.1	1339.14	1543.71	0.713439	-0.487138	1.17578e-06	6.94282e-06	protein_coding						GIN1	613.699	1.63602	0.71019	0.000385065	0.00138667	protein_coding
	BAIAP2	908	796	747	992	659	899	598	854.292	742.781	807.762	795.379	897.002	731.341	771.487	817.068	0.995568	-0.0064078	0.963674	0.975702	protein_coding						GINM1	1394.8	1.54331	0.626031	6.35841e-10	6.42404e-09	protein_coding
	BAIAP2-DT	694	721	571	1024	489	1053	479	652.95	672.795	617.446	821.036	665.606	856.621	617.964	685.403	1.14734	0.198291	0.0851625	0.152622	lncRNA						GIT1	2682.4	1.37048	0.454681	0.000190451	0.000732731	protein_coding
	BAIAP2L1	1314	1390	1318	1867	1156	1546	1167	1236.28	1297.07	1425.21	1496.95	1573.5	1257.68	1505.56	1365.96	1.1043	0.14313	0.149456	0.241182	protein_coding						GJB7	55.8567	6.79004	2.76342	2.49735e-18	7.55125e-17	protein_coding
	BAIAP3	104	116	100	136	100	247	78	97.8484	108.244	108.134	109.044	136.116	200.936	100.629	122.371	1.31073	0.39037	0.132421	0.21852	protein_coding						GKAP1	529.116	1.94245	0.957876	9.5523e-09	8.01229e-08	protein_coding
	BAK1	2671	2519	2637	1814	1227	1712	1186	2513.01	2350.58	2851.5	1454.45	1670.14	1392.72	1530.07	2100.23	0.58731	-0.767806	3.31014e-14	5.94384e-13	protein_coding						GLB1L	228.728	1.51603	0.600302	0.000152368	0.000598244	protein_coding
	BAMBI	862	743	524	418	300	422	201	811.012	693.324	566.623	335.15	408.347	343.299	259.313	494.249	0.487171	-1.0375	5.4088e-09	4.71023e-08	protein_coding						GLCE	2045.64	1.53662	0.619762	8.2126e-07	4.97078e-06	protein_coding
	BANF1	7240	6695	7133	4939	4118	5197	3530	6811.75	6247.38	7713.2	3960.06	5605.24	4227.79	4554.1	6092.1	0.662152	-0.594766	2.58653e-06	1.44119e-05	protein_coding						GLDN	24.5463	2.19198	1.13223	0.000324921	0.00118983	protein_coding
	BANP	672	600	685	875	587	803	530	632.251	559.885	740.719	701.569	798.999	653.244	683.76	695.142	1.10044	0.138079	0.260408	0.373851	protein_coding						GLI1	102.028	1.92187	0.942514	1.97764e-06	1.12516e-05	protein_coding
	BAP1	9868	9979	9232	9457	6462	9888	6363	9284.31	9311.82	9982.94	7582.56	8795.79	8043.94	8208.99	9036.55	0.856125	-0.224106	0.00290086	0.00843679	protein_coding						GLIPR2	649.925	1.3406	0.422878	0.00305472	0.00882087	protein_coding
	BARD1	1160	1146	928	1168	522	1005	637	1091.39	1069.38	1003.48	936.495	710.524	817.572	821.802	918.616	0.780114	-0.358243	0.00532906	0.0143578	protein_coding						GLIS2	356.891	3.81921	1.93327	5.08676e-45	1.25942e-42	protein_coding
	BARHL2	134	148	143	220	107	200	142	126.074	138.105	154.632	176.395	145.644	162.701	183.196	153.477	1.20095	0.264172	0.0695542	0.129291	protein_coding						GLIS3	64.0726	1.41002	0.495711	0.0197459	0.0443539	protein_coding
	BARX1	239	227	213	188	135	136	114	224.863	211.823	230.326	150.737	183.756	110.637	147.073	173.551	0.661752	-0.595638	0.00247028	0.00730875	protein_coding						GLRB	429.763	1.93536	0.952601	2.92053e-17	7.67324e-16	protein_coding
	BARX2	212	265	233	228	163	189	110	199.46	247.282	251.952	182.809	221.869	153.752	141.912	193.251	0.749856	-0.415315	0.0116476	0.0281913	protein_coding						GMPR2	3320.03	1.22306	0.290499	0.00526295	0.0141904	protein_coding
	BASP1	450	593	347	985	652	980	423	423.382	553.353	375.225	789.766	887.474	797.235	545.718	540.968	1.67505	0.744205	1.6023e-05	7.70383e-05	protein_coding						GNA13	4728.79	1.41523	0.501037	0.000315555	0.00115815	protein_coding
	BATF2	30	27	25	56	24	49	25	28.2255	25.1948	27.0335	44.9004	32.6678	39.8617	32.2528	29.8366	1.41879	0.504658	0.0605931	0.115264	protein_coding						GNAO1	260.878	2.09524	1.06712	8.79242e-08	6.32603e-07	protein_coding
	BATF3	227	315	257	256	217	278	161	213.573	293.94	277.905	205.259	295.371	226.154	207.708	231.635	0.888447	-0.170642	0.271049	0.385811	protein_coding						GNAZ	1258.89	2.19792	1.13614	2.44526e-14	4.45545e-13	protein_coding
	BAX	4235	4202	4278	3891	2773	3677	1979	3984.5	3921.06	4625.98	3119.78	3774.49	2991.26	2553.13	3663.78	0.744379	-0.425891	0.00182427	0.00560135	protein_coding						GNG4	1478.29	1.28264	0.359116	0.00521366	0.0140777	protein_coding
	BAZ1A	7296	7065	4842	6008	2512	4881	3159	6864.44	6592.64	5235.85	4817.17	3419.23	3970.72	4075.47	5017.63	0.653459	-0.613831	1.44527e-05	7.00178e-05	protein_coding						GNPTG	807.189	1.37209	0.456371	0.0080846	0.0205856	protein_coding
	BAZ1B	12017	11129	8617	14487	6092	11813	8790	11306.2	10384.9	9317.91	11615.6	8292.17	9609.93	11340.1	10216.7	0.988266	-0.0170281	0.894598	0.927978	protein_coding						GNRH1	26.4953	1.84645	0.884757	0.00729547	0.0188593	protein_coding
	BAZ2A	9577	9829	6479	8792	3176	7908	5674	9010.52	9171.85	7006.01	7049.37	4323.03	6433.2	7320.1	7028.46	0.74821	-0.418484	0.0207726	0.0463191	protein_coding						GOLGA7B	49.3644	2.16333	1.11325	9.08812e-06	4.58106e-05	protein_coding
	BAZ2B	702	766	427	1231	458	1193	773	660.477	714.786	461.733	987.008	623.41	970.511	997.257	766.417	1.46149	0.547444	0.00374028	0.0105275	protein_coding						GOLGA8A	750.267	1.6001	0.678159	0.027339	0.0586673	protein_coding
	BBC3	408	512	480	1998	1586	1872	1218	383.867	477.768	519.044	1601.98	2158.79	1522.88	1571.36	1134.42	3.72293	1.89644	9.88975e-40	1.73441e-37	protein_coding						GOLGA8B	496.677	1.62555	0.700932	0.00316966	0.00909909	protein_coding
	BBIP1	754	771	990	1355	1206	1458	1241	709.401	719.452	1070.53	1086.43	1641.55	1186.09	1601.03	1121.43	1.65389	0.725862	6.59228e-05	0.000279989	protein_coding						GOLGA8N	43.3372	2.33408	1.22285	2.19895e-06	1.24034e-05	protein_coding
	BBLN	847	744	818	701	533	633	361	796.9	694.257	884.537	562.057	725.497	514.949	465.731	656.361	0.715512	-0.482953	0.00875829	0.022074	protein_coding						GOLPH3	2667.78	1.3233	0.404137	4.45563e-05	0.000196087	protein_coding
	BBOF1	207	227	242	250	145	245	156	194.756	211.823	261.685	200.448	197.368	199.309	201.258	207.678	0.897509	-0.156001	0.365172	0.484396	protein_coding						GOLPH3L	2650.87	1.24825	0.319906	0.000394211	0.00141535	protein_coding
	BBOX1-AS1	108	112	140	117	101	127	92	101.612	104.512	151.388	93.8098	137.477	103.315	118.69	121.413	0.94508	-0.0814923	0.679333	0.766469	lncRNA						GOLT1B	2687.96	1.20415	0.268021	0.00901635	0.0226134	protein_coding
	BBS1	118	124	102	124	76	149	83	111.02	115.71	110.297	99.4224	103.448	121.212	107.079	119.039	0.961384	-0.056816	0.732302	0.807847	protein_coding						GON7	1071.74	1.94701	0.961263	3.59269e-09	3.216e-08	protein_coding
	BBS10	1028	1215	864	1899	937	1885	1140	967.194	1133.77	934.279	1522.61	1275.4	1533.46	1470.73	1256.6	1.43445	0.520498	2.94459e-05	0.000134569	protein_coding						GORAB	568.113	1.41646	0.502294	5.9529e-06	3.10866e-05	protein_coding
	BBS12	386	377	279	601	318	558	335	363.168	351.794	301.694	481.878	432.848	453.936	432.188	398.851	1.32934	0.410713	0.0011658	0.00375544	protein_coding						GPALPP1	2268.75	1.25421	0.326783	0.00719132	0.0186335	protein_coding
	BBS2	1579	1705	1497	2491	1370	2343	1410	1485.6	1591.01	1618.77	1997.27	1864.78	1906.04	1819.06	1766.54	1.21296	0.278529	0.000770417	0.00259914	protein_coding						GPANK1	1564.51	2.07714	1.0546	6.84939e-15	1.32853e-13	protein_coding
	BBS4	1662	1885	1654	1899	1063	1897	1071	1563.69	1758.97	1788.54	1522.61	1446.91	1543.22	1381.71	1602.84	0.865859	-0.207796	0.0293611	0.0624839	protein_coding						GPC6	1190.81	1.25313	0.325531	0.0149208	0.0348488	protein_coding
	BBS5	260	244	210	204	138	207	118	244.621	227.687	227.082	163.566	187.84	168.396	152.233	200.813	0.719213	-0.475509	0.000527097	0.00183746	protein_coding						GPNMB	51.9136	1.95146	0.964554	0.000110401	0.000445689	protein_coding
	BBS7	2224	2559	2294	3350	1831	2947	2076	2092.45	2387.91	2480.6	2686.01	2492.28	2397.4	2678.27	2393.22	1.10487	0.143875	0.257244	0.370497	protein_coding						GPR108	1644.82	1.28149	0.357823	0.000461257	0.00163228	protein_coding
	BBS9	808	736	606	925	457	889	548	760.207	686.792	655.293	741.659	622.049	723.206	706.982	709.665	0.998052	-0.00281335	0.980937	0.987201	protein_coding						GPR153	445.001	1.93349	0.951204	4.44347e-16	1.01095e-14	protein_coding
	BBX	4869	4592	2808	6481	2204	4880	3443	4581	4284.99	3036.41	5196.42	2999.99	3969.9	4441.86	4056.07	1.04666	0.0657922	0.748321	0.820401	protein_coding						GPR158	15.8586	3.0461	1.60697	7.17587e-05	0.000301616	protein_coding
	BCAM	411	455	364	526	331	667	348	386.689	424.579	393.608	421.743	450.543	542.608	448.959	444.937	1.16091	0.215253	0.222606	0.330721	protein_coding						GPR161	1294.32	1.5347	0.617961	2.07664e-07	1.39226e-06	protein_coding
	BCAN	17	12	6	50	36	64	21	15.9944	11.1977	6.48805	40.0897	49.0016	52.0643	27.0924	25.4451	3.72471	1.89713	1.02152e-07	7.24566e-07	protein_coding						GPR162	115.174	2.07173	1.05084	7.97085e-06	4.06067e-05	protein_coding
	BCAP29	76	94	65	118	62	114	82	71.5046	87.7153	70.2872	94.6116	84.3917	92.7396	105.789	88.2067	1.23105	0.299887	0.0871194	0.155626	protein_coding						GPR19	55.2917	2.46217	1.29993	6.14234e-07	3.8064e-06	protein_coding
	BCAP31	11310	10423	9857	6554	5105	6581	4151	10641	9726.13	10658.8	5254.95	6948.7	5353.68	5355.26	8331.62	0.553715	-0.852785	5.02304e-12	6.7417e-11	protein_coding						GPR27	1289.45	1.5374	0.62049	1.00513e-08	8.40405e-08	protein_coding
	BCAR1	1828	1556	1621	2259	1608	1867	1228	1719.87	1451.97	1752.85	1811.25	2188.74	1518.81	1584.26	1713.7	1.08125	0.112696	0.449168	0.564781	protein_coding						GPR50	580.55	1.81608	0.860828	3.58086e-05	0.000161127	protein_coding
	BCAR3	258	319	263	362	202	339	203	242.739	297.672	284.393	290.249	274.954	275.778	261.893	252.012	1.00502	0.00722875	0.954377	0.969487	protein_coding						GPR87	18.499	4.88216	2.28752	5.93746e-06	3.10136e-05	protein_coding
	BCAS1	13	11	11	36	20	50	32	12.231	10.2646	11.8948	28.8646	27.2231	40.6752	41.2836	24.094	3.01915	1.59414	1.46628e-05	7.09812e-05	protein_coding						GPR89A	473.477	1.21654	0.28278	0.0249614	0.0542622	protein_coding
	BCAS2	4408	4241	3743	3416	2262	3306	2272	4147.27	3957.45	4047.46	2738.93	3078.94	2689.45	2931.14	3524.9	0.70554	-0.503201	3.82743e-07	2.45649e-06	protein_coding						GPR89B	332.809	1.41822	0.504085	4.66993e-05	0.000204577	protein_coding
	BCAS3	1485	1554	1273	1531	817	1430	965	1397.16	1450.1	1376.55	1227.55	1112.07	1163.31	1244.96	1259.36	0.843349	-0.245798	0.000740374	0.00250662	protein_coding						GPRC5C	619.29	2.21404	1.14668	2.29795e-16	5.43376e-15	protein_coding
	BCAS4	422	439	468	743	455	744	510	397.039	409.649	506.068	595.732	619.326	605.248	657.957	531.436	1.41647	0.502299	3.90106e-06	2.10237e-05	protein_coding						GPSM1	1118.06	1.5775	0.657638	9.31642e-06	4.6838e-05	protein_coding
	BCAT1	3680	3632	2495	4465	2008	3420	2519	3462.33	3389.17	2697.95	3580.01	2733.2	2782.19	3249.79	3049.08	0.969626	-0.0444995	0.752505	0.823552	protein_coding						GPSM2	1817.32	1.25636	0.329246	0.00604673	0.0160269	protein_coding
	BCAT2	1728	1728	1773	1258	997	1293	780	1625.79	1612.47	1917.22	1008.66	1357.07	1051.86	1006.29	1419.97	0.642751	-0.637668	9.13189e-08	6.55529e-07	protein_coding						GRHL3	48.7283	2.52151	1.33429	4.72399e-07	2.98817e-06	protein_coding
	BCCIP	8468	8928	7990	4489	3140	4720	3218	7967.12	8331.09	8639.91	3599.25	4274.03	3839.74	4151.58	6109.09	0.476946	-1.0681	8.4946e-21	3.29832e-19	protein_coding						GRID1	367.124	1.74546	0.803611	8.07438e-10	8.01913e-09	protein_coding
	BCDIN3D	607	601	511	1238	760	1001	696	571.096	560.818	552.565	992.62	1034.48	814.318	897.918	770.868	1.66277	0.733591	5.37254e-12	7.17418e-11	protein_coding						GRIK2	23.3537	1.81635	0.861041	0.0141085	0.0332043	protein_coding
	BCDIN3D-AS1	32	21	20	49	22	29	9	30.1072	19.596	21.6268	39.2879	29.9454	23.5916	11.611	25.1355	1.116	0.158343	0.654669	0.746708	lncRNA						GRIN3B	20.2091	10.4864	3.39045	1.92737e-09	1.80242e-08	protein_coding
	BCHE	196	229	218	170	123	252	193	184.407	213.689	235.732	136.305	167.422	205.003	248.992	203.124	0.89442	-0.160975	0.454118	0.569508	protein_coding						GRIP1	436.359	1.36586	0.449815	0.00249844	0.00738374	protein_coding
	BCKDHA	102	99	95	91	41	96	49	95.9667	92.381	102.727	72.9632	55.8074	78.0965	63.2155	86.694	0.704656	-0.505009	0.0156974	0.0363463	protein_coding						GRIP2	170.461	2.55482	1.35322	4.65687e-16	1.05624e-14	protein_coding
	BCKDHB	973	977	732	790	344	607	399	915.447	911.679	791.542	633.417	468.238	493.797	514.755	671.629	0.605623	-0.723508	3.17746e-08	2.44764e-07	protein_coding						GRK3	2108.33	1.27987	0.355998	0.0136078	0.0322061	protein_coding
	BCKDK	2457	2339	2256	1483	916	1624	828	2311.67	2182.62	2439.51	1189.06	1246.82	1321.13	1068.21	1745.1	0.522261	-0.937157	1.51414e-13	2.49531e-12	protein_coding						GRM2	90.6063	2.60063	1.37886	4.4504e-11	5.24993e-10	protein_coding
	BCL10	606	589	582	1019	603	844	640	570.155	549.62	629.34	817.027	820.777	686.598	825.672	676.548	1.34935	0.432261	1.66862e-05	7.99188e-05	protein_coding						GRM4	18.6789	2.11488	1.08058	0.00400923	0.0111663	protein_coding
	BCL11A	394	466	352	539	370	576	392	370.695	434.844	380.632	432.167	503.628	468.579	505.724	436.843	1.20331	0.267012	0.0152367	0.0354551	protein_coding						GSDMB	124.278	1.72562	0.787114	0.000313561	0.00115184	protein_coding
	BCL11B	42	49	37	96	32	82	37	39.5157	45.7239	40.0096	76.9722	43.557	66.7074	47.7342	46.8338	1.43004	0.516058	0.0559983	0.10788	protein_coding						GSDME	266.721	1.27379	0.34913	0.00539711	0.0145171	protein_coding
	BCL2	296	304	278	636	323	532	523	278.492	283.675	300.613	509.941	439.654	432.785	674.729	412.06	1.78608	0.836799	7.27555e-07	4.45876e-06	protein_coding						GSKIP	1751.81	1.45589	0.541903	0.00140502	0.00442909	protein_coding
	BCL2L1	1341	1118	1084	1450	956	1483	971	1261.68	1043.25	1172.17	1162.6	1301.27	1206.43	1252.7	1253.45	1.06114	0.0856094	0.45591	0.571279	protein_coding						GSPT2	79.7393	1.39274	0.477928	0.0110355	0.0269059	protein_coding
	BCL2L11	1482	1349	981	1401	626	1231	929	1394.34	1258.81	1060.8	1123.31	852.084	1001.42	1198.51	1124.29	0.843285	-0.245908	0.0539606	0.10449	protein_coding						GTF2B	2958.51	1.33804	0.420125	0.00905222	0.0226817	protein_coding
	BCL2L12	2240	2136	2139	1436	1122	1485	875	2107.5	1993.19	2312.99	1151.38	1527.22	1208.05	1128.85	1706.61	0.585969	-0.771103	2.08919e-09	1.93858e-08	protein_coding						GTF2IRD2	20.3495	1.95876	0.969937	0.00764796	0.019633	protein_coding
	BCL2L13	3734	3778	3076	5209	2599	4547	3297	3513.13	3525.41	3326.2	4176.54	3537.65	3699.01	4253.5	3720.26	1.13371	0.181047	0.036008	0.0743221	protein_coding						GTF2IRD2B	61.2254	2.19445	1.13386	8.08943e-07	4.90611e-06	protein_coding
	BCL2L15	22	15	13	11	3	17	8	20.6987	13.9971	14.0574	8.81973	4.08347	13.8296	10.3209	15.8048	0.588934	-0.763823	0.0684772	0.127622	protein_coding						GTPBP2	3275.23	2.06067	1.04312	1.42378e-14	2.68489e-13	protein_coding
	BCL2L2	737	899	644	1818	1073	1908	1300	693.406	838.894	696.384	1457.66	1460.52	1552.17	1677.15	1165.38	2.06721	1.04768	1.54206e-22	7.11681e-21	protein_coding						GUCY1A1	439.199	1.21345	0.27912	0.0213504	0.0473815	protein_coding
	BCL2L2-PABPN1	26	27	35	39	24	26	35	24.4621	25.1948	37.8469	31.2699	32.6678	21.1511	45.1539	31.6182	1.1019	0.139987	0.648345	0.741021	protein_coding						GUCY1A2	127.9	2.28193	1.19026	1.97449e-06	1.12397e-05	protein_coding
	BCL3	41	37	31	65	29	63	36	38.5748	34.5262	33.5216	52.1166	39.4735	51.2508	46.4441	42.0177	1.34388	0.426402	0.0890724	0.158496	protein_coding						GUCY1B1	794.298	1.20887	0.273664	0.0318175	0.066853	protein_coding
	BCL6	172	195	133	318	157	328	205	161.826	181.963	143.818	254.97	213.702	266.83	264.473	206.61	1.53991	0.622843	2.2343e-05	0.000104514	protein_coding						GXYLT1	2710.08	1.53264	0.616018	0.000333016	0.00121545	protein_coding
	BCL6B	866	861	835	353	192	314	243	814.776	803.435	902.92	283.033	261.342	255.441	313.497	569.228	0.330733	-1.59626	6.408e-39	1.0454e-36	protein_coding						GYPC	545.254	2.22023	1.15071	1.36605e-09	1.30615e-08	protein_coding
	BCL7A	2284	2412	2048	2784	1443	2373	1550	2148.9	2250.74	2214.59	2232.19	1964.15	1930.45	1999.67	2180.59	0.92193	-0.11727	0.196582	0.299137	protein_coding						H1-0	19155.4	5.17821	2.37245	3.01291e-92	1.58517e-88	protein_coding
	BCL7B	2290	1960	1863	2303	1747	2210	1612	2154.55	1828.96	2014.54	1846.53	2377.94	1797.85	2079.66	2070.95	1.01206	0.0172985	0.891	0.92552	protein_coding						H1-10	4808.98	1.76487	0.819559	3.61323e-08	2.7641e-07	protein_coding
	BCL7C	2455	2301	2681	2722	2701	2795	2008	2309.79	2147.16	2899.08	2182.48	3676.48	2273.75	2590.55	2571.72	1.09271	0.127908	0.466123	0.580723	protein_coding						H1-2	1155.41	1.83218	0.873559	7.88871e-07	4.7982e-06	protein_coding
	BCL9	2176	2108	1664	1546	579	1364	881	2047.29	1967.06	1799.35	1239.57	788.11	1109.62	1136.59	1438.62	0.552177	-0.856797	1.46888e-09	1.3956e-08	protein_coding						H2AC11	212.935	1.34084	0.423139	0.00871868	0.0219926	protein_coding
	BCL9L	619	591	422	658	256	653	320	582.386	551.487	456.326	527.58	348.456	531.219	412.836	480.394	0.860654	-0.216495	0.268996	0.383565	protein_coding						H2AC13	35.3995	1.49083	0.576119	0.0304971	0.064536	protein_coding
	BCLAF1	21568	21244	13986	12110	5306	9972	7118	20292.2	19823.7	15123.6	9709.72	7222.3	8112.27	9183.02	13018.8	0.464737	-1.10551	9.2166e-13	1.37758e-11	protein_coding						H2AC25	1318.16	2.49808	1.32082	1.01987e-12	1.51043e-11	protein_coding
	BCLAF1P2	56	67	31	16	7	25	15	52.6876	62.5205	33.5216	12.8287	9.5281	20.3376	19.3517	31.7644	0.315097	-1.66613	1.32718e-07	9.21492e-07	processed_pseudogene						H2AC6	691.622	2.23477	1.16013	3.28482e-10	3.43754e-09	protein_coding
	BCLAF3	259	245	207	464	227	462	334	243.68	228.62	223.838	372.032	308.983	375.839	430.898	305.821	1.60341	0.68114	1.96787e-07	1.32524e-06	protein_coding						H2BC11	427.46	1.37361	0.457974	0.00867616	0.0218985	protein_coding
	BCO2	14	18	14	11	6	16	10	13.1719	16.7965	15.1388	8.81973	8.16694	13.0161	12.9011	15.8689	0.716297	-0.48137	0.225466	0.33415	protein_coding						H2BC15	210.594	2.34056	1.22685	5.92747e-18	1.6995e-16	protein_coding
	BCOR	12970	11905	8643	9935	4377	8387	6058	12202.8	11109	9346.03	7965.82	5957.78	6822.87	7815.5	8573.1	0.655982	-0.608273	4.92668e-06	2.61295e-05	protein_coding						H2BC17	37.4005	1.68699	0.754453	0.00967707	0.0240441	protein_coding
	BCORL1	2838	2792	1877	2787	1116	2578	1760	2670.13	2605.33	2029.68	2234.6	1519.05	2097.22	2270.6	2164.78	0.834083	-0.261736	0.100044	0.174001	protein_coding						H2BC21	220.726	1.531	0.614477	0.00344158	0.00978359	protein_coding
	BCR	4653	4278	3597	4311	2118	3767	2490	4377.77	3991.98	3889.58	3456.53	2882.93	3064.47	3212.38	3618.57	0.772053	-0.373227	0.000418993	0.00149605	protein_coding						H2BC26	96.5245	1.52841	0.612032	0.0234248	0.0513516	protein_coding
	BCRP2	51	80	69	29	29	31	18	47.9833	74.6513	74.6125	23.252	39.4735	25.2187	23.222	49.6484	0.415052	-1.26864	6.61927e-07	4.08512e-06	transcribed_unprocessed_pseudogene						H2BC5	470.134	2.39381	1.25931	6.93574e-16	1.5284e-14	protein_coding
	BCS1L	2459	2461	2413	1448	1241	1856	1096	2313.55	2296.46	2609.28	1161	1689.2	1509.87	1413.96	2017	0.599162	-0.738981	2.26334e-10	2.42896e-09	protein_coding						H2BC6	54.6533	1.5828	0.662482	0.0036205	0.0102204	protein_coding
	BCYRN1	484	341	366	142	137	273	138	455.371	318.201	395.771	113.855	186.478	222.087	178.036	276.445	0.448597	-1.15651	2.81889e-07	1.85502e-06	scRNA						H2BC9	43.451	1.45082	0.536867	0.0298973	0.063471	protein_coding
	BDH1	282	235	217	112	72	112	74	265.32	219.288	234.651	89.8008	98.0033	91.1125	95.4683	164.562	0.388564	-1.36378	3.02341e-21	1.24516e-19	protein_coding						H3C10	210.262	2.12072	1.08455	1.67878e-10	1.83151e-09	protein_coding
	BDH2	1376	1463	1863	1304	1208	1435	1017	1294.61	1365.19	2014.54	1045.54	1644.28	1167.38	1312.04	1377.49	0.828897	-0.270735	0.189359	0.290604	protein_coding						H3C2	28.1104	1.76684	0.821171	0.0205533	0.0458739	protein_coding
	BDKRB2	16	23	18	75	32	72	52	15.0536	21.4623	19.4641	60.1345	43.557	58.5724	67.0859	39.7575	3.08902	1.62715	1.69351e-08	1.36447e-07	protein_coding						H3C6	336.849	1.76456	0.819305	4.61891e-08	3.48655e-07	protein_coding
	BDNF	9	16	3	75	35	30	22	8.46765	14.9303	3.24402	60.1345	47.6405	24.4051	28.3825	22.3719	4.45405	2.15512	1.04274e-06	6.20427e-06	protein_coding						H4C5	48.374	1.88092	0.911439	0.00140901	0.004439	protein_coding
	BDNF-AS	49	51	39	184	107	145	92	46.1016	47.5902	42.1723	147.53	145.644	117.958	118.69	88.0337	2.91891	1.54543	2.1835e-14	3.99232e-13	lncRNA						H4C8	117.145	1.67894	0.747552	0.00148695	0.00466083	protein_coding
	BDP1	4974	4580	2674	6271	1851	4824	3502	4679.79	4273.79	2891.51	5028.05	2519.5	3924.35	4517.97	3917.34	1.01257	0.0180186	0.93822	0.958581	protein_coding						H4C9	17.3773	2.99781	1.58391	0.000477483	0.00167953	protein_coding
	BEAN1	10	17	10	45	29	62	14	9.4085	15.8634	10.8134	36.0807	39.4735	50.4373	18.0616	26.9729	3.02706	1.59792	2.7693e-05	0.000127304	protein_coding						H6PD	936	1.26978	0.344579	0.0113466	0.0275452	protein_coding
	BECN1	3739	3639	2891	3381	2008	3089	1887	3517.84	3395.7	3126.16	2710.86	2733.2	2512.92	2434.44	2997.02	0.776173	-0.365549	9.37904e-06	4.71416e-05	protein_coding						HACD1	571.203	1.31912	0.399578	0.00758817	0.0195081	protein_coding
	BEGAIN	55	57	42	117	90	96	60	51.7467	53.1891	45.4163	93.8098	122.504	78.0965	77.4068	71.3304	1.83609	0.876639	2.76058e-05	0.000127041	protein_coding						HACE1	1176.59	1.70592	0.770547	1.30108e-08	1.0675e-07	protein_coding
	BEND3	812	747	605	711	378	658	572	763.97	697.057	654.211	570.075	514.517	535.286	737.944	639.322	0.83455	-0.260929	0.0534621	0.103683	protein_coding						HAGH	1887.45	1.41186	0.497597	3.44947e-05	0.000155782	protein_coding
	BEND4	1324	1356	750	1379	465	1006	728	1245.69	1265.34	811.006	1105.67	632.938	818.386	939.202	900.018	0.789873	-0.340307	0.0812588	0.146776	protein_coding						HAP1	577.425	2.03647	1.02607	5.22752e-13	8.0243e-12	protein_coding
	BEND5	14	6	6	38	21	30	11	13.1719	5.59885	6.48805	30.4681	28.5843	24.4051	14.1912	16.4724	2.91084	1.54143	0.00040488	0.00145083	protein_coding						HAS2	35.6255	1.46992	0.555742	0.0418591	0.0842265	protein_coding
	BEND6	139	147	136	230	120	182	148	130.778	137.172	147.062	184.412	163.339	148.058	190.937	155.148	1.24004	0.310389	0.0605616	0.11522	protein_coding						HAUS3	1795.63	1.21622	0.282403	0.000442166	0.00157106	protein_coding
	BEND7	853	808	613	1275	649	1056	674	802.545	753.978	662.862	1022.29	883.391	859.061	869.536	833.409	1.22855	0.296955	0.0106012	0.0259845	protein_coding						HAUS4	716.469	1.60718	0.684534	9.83521e-09	8.23645e-08	protein_coding
	BEST1	99	46	92	269	210	338	219	93.1441	42.9245	99.4834	215.682	285.843	274.965	282.535	169.836	3.37712	1.7558	3.89993e-12	5.3088e-11	protein_coding						HAUS5	2124.09	1.21097	0.276159	0.0490094	0.0963317	protein_coding
	BET1	1345	1438	1435	2068	1389	1950	1631	1265.44	1341.86	1551.72	1658.11	1890.65	1586.33	2104.17	1572.82	1.30478	0.383808	0.0128386	0.0306613	protein_coding						HAVCR2	13.5292	8.25791	3.04578	6.86846e-07	4.22281e-06	protein_coding
	BET1L	2029	1906	1841	2703	1662	2455	1710	1908.98	1778.57	1990.75	2167.25	2262.24	1997.15	2206.09	2050.63	1.13955	0.188469	0.015224	0.0354453	protein_coding						HBEGF	252.115	1.45661	0.542613	4.86307e-05	0.000212111	protein_coding
	BEX1	353	326	299	210	171	258	136	332.12	304.204	323.321	168.377	232.758	209.884	175.455	246.944	0.612842	-0.706412	4.19626e-06	2.24994e-05	protein_coding						HBP1	1209.68	1.96254	0.972719	1.13334e-14	2.14875e-13	protein_coding
	BEX2	2177	2390	2334	4154	3371	3707	2723	2048.23	2230.21	2523.85	3330.65	4588.46	3015.66	3512.98	2964.18	1.59237	0.671177	1.01596e-05	5.06777e-05	protein_coding						HCFC2	808.371	1.23223	0.30127	0.0152137	0.0354259	protein_coding
	BEX3	11076	11615	10849	6853	4953	7355	4125	10420.9	10838.4	11731.5	5494.69	6741.81	5983.33	5321.71	8540.42	0.535123	-0.902059	4.01881e-16	9.21307e-15	protein_coding						HCN3	627.941	2.1132	1.07943	8.88185e-13	1.33133e-11	protein_coding
	BEX4	3251	3302	2846	4671	3159	5050	3193	3058.7	3081.23	3077.5	3745.18	4299.89	4108.2	4119.33	3616.95	1.32369	0.404566	5.5988e-05	0.000241201	protein_coding						HCN4	148.122	3.55063	1.82808	5.64488e-16	1.26784e-14	protein_coding
	BEX5	148	158	108	271	152	239	130	139.246	147.436	116.785	217.286	206.896	194.428	167.715	156.1	1.46223	0.548168	0.00393669	0.0110038	protein_coding						HDAC11	498.038	1.36339	0.447196	0.000719676	0.00244284	protein_coding
	BFAR	2918	3113	2763	3449	2173	3133	2143	2745.4	2904.87	2987.75	2765.39	2957.79	2548.71	2764.71	2865.98	0.957693	-0.0623643	0.429477	0.546718	protein_coding						HDAC5	2537.74	1.54029	0.623205	4.67114e-09	4.12004e-08	protein_coding
	BFSP1	236	233	183	371	249	370	184	222.041	217.422	197.885	297.465	338.928	300.997	237.381	242.436	1.38183	0.466582	0.00147145	0.00461431	protein_coding						HDAC9	76.7445	1.53973	0.622681	0.00336403	0.00958647	protein_coding
	BGLAP	5	4	7	13	11	17	17	4.70425	3.73257	7.56939	10.4233	14.9727	13.8296	21.9319	11.7544	2.83944	1.50561	0.00290272	0.00844104	protein_coding						HDGFL3	4131.62	1.27708	0.352849	0.000813658	0.00272927	protein_coding
	BHLHE40	607	684	543	1392	903	1515	1175	571.096	638.269	587.168	1116.1	1229.12	1232.46	1515.88	953.788	2.12279	1.08596	4.24076e-23	2.06074e-21	protein_coding						HDHD3	916.833	1.36534	0.449262	0.00651072	0.0170824	protein_coding
	BHLHE40-AS1	8	11	11	13	7	15	5	7.5268	10.2646	11.8948	10.4233	9.5281	12.2026	6.45056	10.168	1.00495	0.00712587	0.987356	0.991171	lncRNA						HEBP1	1058.41	1.42967	0.515681	2.56649e-05	0.000118811	protein_coding
	BHLHE41	164	177	136	238	111	214	137	154.299	165.166	147.062	190.827	151.088	174.09	176.745	153.809	1.11822	0.161205	0.264763	0.378748	protein_coding						HECA	1808.41	1.59078	0.669739	2.03657e-07	1.368e-06	protein_coding
	BICC1	599	522	445	600	284	497	320	563.569	487.1	481.197	481.076	386.568	404.312	412.836	443.999	0.826348	-0.275178	0.0434263	0.0868568	protein_coding						HECTD2	650.373	1.33959	0.421787	0.000111196	0.000448383	protein_coding
	BICD1	507	559	487	491	240	439	332	477.011	521.626	526.613	393.681	326.678	357.129	428.317	437.017	0.740876	-0.432697	0.000406872	0.00145747	protein_coding						HELQ	939.126	1.23995	0.31028	0.00322227	0.00922872	protein_coding
	BICD2	3088	2815	2149	2263	1025	1826	1198	2905.34	2626.79	2323.8	1814.46	1395.19	1485.46	1545.56	1986.55	0.596227	-0.746067	1.15549e-10	1.29969e-09	protein_coding						HEMK1	1405.68	1.29524	0.37322	0.00837955	0.0212492	protein_coding
	BICDL1	252	253	199	320	141	364	156	237.094	236.085	215.187	256.574	191.923	296.116	201.258	226.735	1.0379	0.0536662	0.752202	0.823522	protein_coding						HERPUD1	2160.11	1.65104	0.723376	7.65635e-10	7.62916e-09	protein_coding
	BICDL2	17	30	22	83	41	65	36	15.9944	27.9942	23.7895	66.5488	55.8074	52.8778	46.4441	38.6693	2.47181	1.30557	3.74149e-06	2.02364e-05	protein_coding						HES2	21.5243	2.18122	1.12513	0.00351303	0.00995983	protein_coding
	BICRA	536	456	390	462	229	375	251	504.295	425.513	421.723	370.429	311.705	305.064	323.818	391.402	0.728289	-0.457418	0.00172283	0.00531392	protein_coding						HES4	1154.49	2.4274	1.27941	5.79191e-09	5.02228e-08	protein_coding
	BICRAL	383	378	294	578	184	511	403	360.345	352.727	317.914	463.437	250.453	415.701	519.915	365.025	1.20181	0.265214	0.157722	0.251687	protein_coding						HES6	993.412	1.80142	0.849138	2.50795e-06	1.40037e-05	protein_coding
	BID	1722	1570	1842	1389	1224	1218	917	1620.14	1465.03	1991.83	1113.69	1666.06	990.849	1183.03	1410.73	0.73068	-0.452689	0.00302117	0.0087396	protein_coding						HES7	14.6835	1.95925	0.9703	0.038317	0.0781908	protein_coding
	BIK	27	29	22	26	34	48	20	25.4029	27.0611	23.7895	20.8466	46.2793	39.0482	25.8023	28.0239	1.28088	0.357133	0.250174	0.362848	protein_coding						HESX1	83.1104	2.92755	1.54969	5.98158e-10	6.06662e-09	protein_coding
	BIN1	770	824	802	1224	900	1205	602	724.454	768.909	867.235	981.395	1225.04	980.273	776.648	886.142	1.25919	0.332496	0.0325758	0.068198	protein_coding						HEXD	685.876	1.56786	0.6488	0.000140176	0.000553263	protein_coding
	BIN3	697	650	614	691	506	738	438	655.772	606.542	663.943	554.039	688.745	600.367	565.069	640.748	0.936231	-0.0950635	0.426094	0.543684	protein_coding						HEXIM1	2989.21	1.26233	0.336088	0.0344246	0.0714287	protein_coding
	BIRC2	2106	2389	2123	3298	1895	3465	2160	1981.43	2229.27	2295.69	2644.31	2579.39	2818.79	2786.64	2402.85	1.24865	0.320365	0.00116855	0.00376272	protein_coding						HEXIM2	374.189	1.4359	0.521956	0.00776123	0.0198584	protein_coding
	BIRC3	28	30	13	42	14	56	30	26.3438	27.9942	14.0574	33.6753	19.0562	45.5563	38.7034	28.9637	1.5121	0.596553	0.0772877	0.140788	protein_coding						HEY1	9709.08	1.64918	0.721752	5.2571e-08	3.93029e-07	protein_coding
	BIRC5	11097	11067	10041	9301	6662	8449	5445	10440.6	10327.1	10857.7	7457.48	9068.03	6873.3	7024.66	9187.9	0.721348	-0.471234	2.66121e-05	0.000122765	protein_coding						HEY2	499.603	1.92312	0.943448	1.10063e-09	1.07075e-08	protein_coding
	BIRC6	6981	5730	3338	6190	1694	4840	3289	6568.07	5346.9	3609.52	4963.1	2305.8	3937.36	4243.18	4368.9	0.746461	-0.421862	0.163495	0.259308	protein_coding						HEYL	479.942	1.32996	0.411382	0.00260474	0.00766452	protein_coding
	BIVM	528	540	485	1013	683	859	541	496.769	503.896	524.45	812.217	929.67	698.801	697.951	656.746	1.54189	0.624697	3.29865e-07	2.1479e-06	protein_coding						HFM1	339.271	3.41333	1.77118	2.51641e-15	5.17167e-14	protein_coding
	BLCAP	2209	2264	1909	2065	1246	1924	1224	2078.34	2112.63	2064.28	1655.7	1696	1565.18	1579.1	1883.35	0.778618	-0.361012	1.99253e-05	9.39144e-05	protein_coding						HGSNAT	1560.32	1.43644	0.522496	0.000485662	0.00170716	protein_coding
	BLM	4195	4472	3620	4997	2457	4211	2861	3946.86	4173.01	3914.45	4006.56	3344.36	3425.67	3691.01	3749.85	0.901821	-0.149087	0.176992	0.276177	protein_coding						HHAT	322.477	2.10942	1.07685	4.00169e-15	7.99009e-14	protein_coding
	BLMH	4506	4144	3231	3082	2064	2617	1764	4239.47	3866.94	3493.81	2471.13	2809.43	2128.94	2275.76	3184.77	0.625891	-0.676018	5.75287e-07	3.58299e-06	protein_coding						HHIP	184.66	1.39031	0.475408	0.000360344	0.00130501	protein_coding
	BLOC1S1	1105	1063	1268	1000	1092	1181	684	1039.64	991.929	1371.14	801.793	1486.38	960.749	882.437	1079.04	0.909529	-0.136809	0.457292	0.572533	protein_coding						HIC2	3420.41	1.32067	0.401271	0.000333666	0.0012174	protein_coding
	BLOC1S2	2747	2677	2796	3913	2906	3562	2657	2584.51	2498.02	3023.43	3137.42	3955.52	2897.7	3427.83	3056.09	1.24101	0.311513	0.0175496	0.0400749	protein_coding						HID1	543.12	1.49483	0.57998	8.79212e-08	6.32603e-07	protein_coding
	BLOC1S3	635	647	507	901	666	913	673	597.44	603.743	548.24	722.416	906.53	742.73	868.246	722.251	1.38486	0.469736	0.000118158	0.000473824	protein_coding						HINFP	1366.1	1.49883	0.58384	9.09213e-09	7.65376e-08	protein_coding
	BLOC1S4	742	687	694	992	774	986	585	698.111	641.068	750.451	795.379	1053.54	802.116	754.716	796.815	1.22105	0.28812	0.0370897	0.0762185	protein_coding						HLA-B	5806.98	1.41556	0.501372	2.40628e-05	0.000111912	protein_coding
	BLOC1S5	1141	1269	1020	1544	862	1452	942	1073.51	1184.16	1102.97	1237.97	1173.32	1181.21	1215.29	1159.93	1.07309	0.101773	0.286555	0.402762	protein_coding						HLA-DOA	407.424	1.31625	0.396435	0.0152319	0.0354518	protein_coding
	BLOC1S6	2391	2442	1778	2496	1407	2233	1423	2249.57	2278.73	1922.62	2001.28	1915.15	1816.56	1835.83	1994.21	0.879861	-0.184653	0.104606	0.180583	protein_coding						HLA-DOB	23.0448	2.20302	1.13948	0.00225156	0.00674219	protein_coding
	BLTP1	1640	1714	992	3031	925	2927	1812	1542.99	1599.4	1072.69	2430.24	1259.07	2381.13	2337.68	1818.73	1.49644	0.581531	0.0173107	0.0395897	protein_coding						HLA-DPB1	107.761	1.75418	0.810799	0.000127229	0.000506916	protein_coding
	BLTP2	12870	12155	8635	9703	4028	8916	6431	12108.7	11342.3	9337.38	7779.8	5482.74	7253.21	8296.71	8995.59	0.659103	-0.601424	7.20737e-05	0.000302692	protein_coding						HLA-DQB1	633.857	1.36777	0.451829	0.00154653	0.00482101	protein_coding
	BLTP3A	2609	2490	1891	2693	980	2074	1531	2454.68	2323.52	2044.82	2159.23	1333.93	1687.21	1975.16	1968.31	0.786907	-0.345735	0.0412095	0.0832138	protein_coding						HLA-E	2682.47	1.22831	0.296675	0.00727566	0.0188104	protein_coding
	BLTP3B	1683	1634	1136	1570	648	1139	709	1583.45	1524.75	1228.4	1258.82	882.03	926.582	914.69	1195.98	0.689425	-0.536534	0.000503542	0.00176177	protein_coding						HMCN2	16.6807	2.78675	1.47858	0.00139053	0.00438935	protein_coding
	BLVRA	1363	1433	1371	1344	1009	1307	756	1282.38	1337.19	1482.52	1077.61	1373.41	1063.25	975.325	1226.94	0.820247	-0.28587	0.0288024	0.0614441	protein_coding						HMGB2	21105.8	1.62059	0.696515	1.6594e-05	7.95346e-05	protein_coding
	BLVRB	931	943	1147	881	783	890	463	875.931	879.952	1240.3	706.38	1065.79	724.019	597.322	863.262	0.773722	-0.370113	0.030928	0.0652772	protein_coding						HMGCL	989.384	1.56414	0.645372	6.49207e-06	3.36185e-05	protein_coding
	BLZF1	1773	1751	1738	1907	1059	1821	1331	1668.13	1633.93	1879.37	1529.02	1441.46	1481.39	1717.14	1573.87	0.892914	-0.163407	0.177461	0.276704	protein_coding						HMGN4	5117.85	1.82392	0.86704	1.82145e-13	2.95546e-12	protein_coding
	BMAL1	307	273	278	414	206	442	316	288.841	254.748	300.613	331.942	280.398	359.569	407.676	322.183	1.2271	0.29525	0.0512226	0.0999702	protein_coding						HMX1	286.055	1.43627	0.522328	0.0156463	0.0362478	protein_coding
	BMAL2	1460	1552	1316	1787	885	1512	1099	1373.64	1448.24	1423.04	1432.8	1204.62	1230.02	1417.83	1343.08	0.934029	-0.0984612	0.421176	0.539225	protein_coding						HMX3	31.7644	2.35667	1.23675	3.39147e-05	0.000153428	protein_coding
	BMERB1	112	101	75	315	167	339	227	105.375	94.2473	81.1006	252.565	227.313	275.778	292.856	184.382	2.79607	1.4834	3.76422e-20	1.36348e-18	protein_coding						HNF4G	155.346	2.16909	1.11709	1.20363e-08	9.94132e-08	protein_coding
	BMF	343	420	303	966	584	1047	427	322.711	391.919	327.646	774.532	794.915	851.74	550.878	547.461	2.14112	1.09836	3.558e-13	5.57544e-12	protein_coding						HOGA1	37.9618	1.52519	0.608991	0.0209497	0.0466596	protein_coding
	BMI1	3739	3934	3688	5164	3016	5129	3348	3517.84	3670.98	3987.99	4140.46	4105.25	4172.47	4319.3	3966.07	1.12323	0.167649	0.0792072	0.143702	protein_coding						HOMER3	191.203	1.25742	0.330466	0.0382164	0.0780158	protein_coding
	BMP1	423	420	393	595	338	649	360	397.979	391.919	424.967	477.067	460.071	527.965	464.441	443.959	1.19427	0.256134	0.0263605	0.0568982	protein_coding						HOOK2	565.988	1.37085	0.455069	0.00103002	0.00336387	protein_coding
	BMP2	185	231	106	258	190	279	102	174.057	215.556	114.622	206.863	258.62	226.968	131.591	200.169	1.22427	0.291922	0.205549	0.310002	protein_coding						HP1BP3	6353.67	1.46615	0.552031	8.57541e-09	7.24486e-08	protein_coding
	BMP2K	1231	1047	728	1117	453	772	623	1158.19	976.999	787.216	895.603	616.604	628.026	803.74	827.678	0.755763	-0.403995	0.0133309	0.0316699	protein_coding						HPCA	23.1615	2.11813	1.08279	0.00113504	0.00367041	protein_coding
	BMP3	20	29	24	43	20	43	21	18.817	27.0611	25.9522	34.4771	27.2231	34.9807	27.0924	24.6962	1.30869	0.388119	0.251796	0.364338	protein_coding						HPX	19.7613	2.27473	1.1857	0.00261629	0.00769206	protein_coding
	BMP4	336	335	280	402	269	425	227	316.126	312.602	302.775	322.321	366.151	345.74	292.856	310.806	1.06816	0.0951328	0.454528	0.569887	protein_coding						HRK	773.373	3.13116	1.6467	3.47464e-41	6.89847e-39	protein_coding
	BMP5	21	20	25	18	19	25	18	19.7578	18.6628	27.0335	14.4323	25.862	20.3376	23.222	21.2218	0.944376	-0.0825673	0.806148	0.864434	protein_coding						HS6ST3	325.378	1.4292	0.515208	0.00580708	0.0154755	protein_coding
	BMP6	435	441	391	630	317	445	253	409.27	411.515	422.804	505.13	431.487	362.01	326.399	421.286	0.982608	-0.0253121	0.85404	0.899203	protein_coding						HSBP1L1	66.1566	1.44788	0.533938	0.0232057	0.0509296	protein_coding
	BMP7	1799	1892	1740	1940	1069	1493	932	1692.59	1765.5	1881.53	1555.48	1455.08	1214.56	1202.39	1542.5	0.76272	-0.390774	0.000218634	0.000830382	protein_coding						HSCB	1073.71	1.59292	0.67167	0.00028584	0.00105888	protein_coding
	BMP8A	34	38	26	63	30	56	36	31.9889	35.4594	28.1149	50.513	40.8347	45.5563	46.4441	39.743	1.44379	0.52986	0.0253433	0.0550129	protein_coding						HSF2BP	109.971	3.24169	1.69675	1.6062e-17	4.37288e-16	protein_coding
	BMP8B	344	430	325	892	430	717	443	323.652	401.251	351.436	715.2	585.297	583.283	571.52	497.286	1.71455	0.777827	5.63426e-12	7.48095e-11	protein_coding						HSPA13	7639.8	1.66303	0.733811	3.50643e-07	2.26915e-06	protein_coding
	BMPER	261	351	185	293	156	291	159	245.562	327.533	200.048	234.925	212.34	236.73	205.128	205.266	0.863403	-0.211894	0.207375	0.312265	protein_coding						HSPA2	194.991	1.24021	0.310586	0.049468	0.0970408	protein_coding
	BMPR1A	1921	1993	1381	2456	1024	1892	1140	1807.37	1859.75	1493.33	1969.2	1393.82	1539.15	1470.73	1646.07	0.926972	-0.109402	0.433071	0.549995	protein_coding						HSPB8	174.455	1.71804	0.780767	0.00055463	0.00192547	protein_coding
	BMPR1B	230	191	131	430	225	370	265	216.395	178.23	141.656	344.771	306.26	300.997	341.88	253.495	1.80411	0.851285	9.27117e-10	9.10461e-09	protein_coding						HTR1D	44.7276	1.42378	0.509721	0.0489259	0.0962195	protein_coding
	BMPR2	2410	1809	1145	2549	996	1832	1266	2267.45	1688.05	1238.14	2043.77	1355.71	1490.34	1633.28	1675.11	0.942176	-0.0859312	0.670506	0.759666	protein_coding						HTR2C	15.6501	1.80762	0.854091	0.0246292	0.0536288	protein_coding
	BMS1	7559	7324	5457	4784	2431	3737	2901	7111.88	6834.33	5900.88	3835.78	3308.97	3040.07	3742.62	4988.21	0.52625	-0.92618	1.56838e-13	2.5706e-12	protein_coding						HTR3A	11.918	3.31973	1.73107	0.00135852	0.00430248	protein_coding
	BMS1P1	142	135	115	131	52	205	107	133.601	125.974	124.354	105.035	70.7801	166.769	138.042	129.752	0.945112	-0.0814424	0.726733	0.803583	transcribed_unprocessed_pseudogene						HTRA2	2680.53	1.53038	0.613894	6.53151e-08	4.8011e-07	protein_coding
	BMS1P10	12	11	13	33	16	38	20	11.2902	10.2646	14.0574	26.4592	21.7785	30.9132	25.8023	19.4627	2.245	1.16672	0.00194088	0.00591112	transcribed_unprocessed_pseudogene						HUNK	624.738	1.31765	0.397963	0.000281593	0.00104499	protein_coding
	BMS1P2	27	27	24	40	13	59	31	25.4029	25.1948	25.9522	32.0717	17.695	47.9968	39.9935	30.2775	1.36805	0.452116	0.202942	0.307084	transcribed_unprocessed_pseudogene						HYLS1	643.197	1.58069	0.660552	1.27878e-06	7.51308e-06	protein_coding
	BMS1P4	21	24	17	9	15	21	14	19.7578	22.3954	18.3828	7.21614	20.4174	17.0836	18.0616	17.31	0.75167	-0.41183	0.266296	0.38059	lncRNA						ICA1	185.672	1.34845	0.431301	0.00453719	0.0124395	protein_coding
	BMT2	902	888	804	1461	909	1260	971	848.646	828.63	869.398	1171.42	1237.29	1025.02	1252.7	964.851	1.37863	0.463237	7.00862e-05	0.000295465	protein_coding						ICA1L	390.145	1.25656	0.329484	0.0129004	0.0307879	protein_coding
	BNC1	99	95	66	192	82	184	134	93.1441	88.6484	71.3685	153.944	111.615	149.685	172.875	112.788	1.74286	0.80146	6.70655e-06	3.46354e-05	protein_coding						ID2	8898.73	1.66413	0.734769	8.64381e-06	4.38057e-05	protein_coding
	BNC2	197	198	114	181	66	173	101	185.347	184.762	123.273	145.125	89.8363	140.736	130.301	131.752	0.774552	-0.368566	0.0446527	0.089081	protein_coding						ID4	6053.18	2.22501	1.15381	2.20831e-34	2.59631e-32	protein_coding
	BNIP1	874	782	937	833	816	950	704	822.303	729.717	1013.22	667.894	1110.7	772.83	908.239	867.383	1.00973	0.0139691	0.934715	0.956552	protein_coding						IDNK	83.8893	2.55898	1.35557	1.61657e-06	9.31565e-06	protein_coding
	BNIP2	2527	2438	1990	2364	1176	1876	1346	2377.53	2275	2151.87	1895.44	1600.72	1526.14	1736.49	1941.87	0.745071	-0.424551	0.000215098	0.000818577	protein_coding						IER2	1310.87	1.65724	0.728781	1.53765e-08	1.24797e-07	protein_coding
	BNIP3	2181	2194	2143	2524	1816	2315	1452	2051.99	2047.31	2317.31	2023.73	2471.86	1883.26	1873.24	2133.7	0.963958	-0.0529576	0.628698	0.725231	protein_coding						IER5	3026.84	1.56741	0.648379	2.41333e-12	3.37914e-11	protein_coding
	BNIP3L	1579	1672	1267	2526	1250	2109	1362	1485.6	1560.21	1370.06	2025.33	1701.45	1715.68	1757.13	1599.46	1.22322	0.290685	0.00981009	0.0243402	protein_coding						IER5L	150.607	2.4406	1.28723	4.26666e-09	3.78869e-08	protein_coding
	BNIPL	39	38	30	28	32	32	16	36.6931	35.4594	32.4402	22.4502	43.557	26.0322	20.6418	31.1734	0.791733	-0.336914	0.262031	0.375695	protein_coding						IFFO2	1288.6	1.60087	0.678855	9.68108e-08	6.90404e-07	protein_coding
	BOC	496	503	555	552	323	474	264	466.661	469.37	600.144	442.59	439.654	385.601	340.59	450.969	0.787092	-0.345396	0.00662976	0.0173666	protein_coding						IFI27	54.2607	1.80447	0.851575	0.000869395	0.00289272	protein_coding
	BOD1	4074	4122	4224	6833	5128	6184	4488	3833.02	3846.41	4567.58	5478.65	6980.01	5030.71	5790.03	5076.64	1.42522	0.511186	1.71524e-05	8.19462e-05	protein_coding						IFITM1	81.2689	1.64949	0.722024	0.0041485	0.0115072	protein_coding
	BOD1L1	3471	3384	2093	5102	1835	4230	3067	3265.69	3157.75	2263.25	4090.75	2497.72	3441.13	3956.78	3252.13	1.20769	0.272255	0.163441	0.259261	protein_coding						IFITM10	12.3192	2.47084	1.305	0.00601098	0.0159442	protein_coding
	BOK	57	43	41	96	52	81	39	53.6284	40.1251	44.335	76.9722	70.7801	65.8939	50.3144	56.3926	1.44319	0.529259	0.02026	0.0453274	protein_coding						IFNGR1	3322.95	1.58757	0.666816	1.7509e-15	3.68845e-14	protein_coding
	BOLA1	575	609	735	908	1003	942	527	540.989	568.283	794.786	728.028	1365.24	766.322	679.889	759.186	1.39282	0.478005	0.021052	0.0468429	protein_coding						IFRD1	5943.91	1.90409	0.929099	5.98957e-18	1.71497e-16	protein_coding
	BOLA2-SMG1P6	173	189	161	158	134	185	163	162.767	176.364	174.096	126.683	182.395	150.498	210.288	167.133	0.970652	-0.0429733	0.822358	0.87628	protein_coding						IFT20	1341.66	2.12879	1.09003	1.14954e-10	1.29439e-09	protein_coding
	BOLA3	1827	1761	1895	1012	935	1086	775	1718.93	1643.26	2049.14	811.415	1272.68	883.466	999.837	1381.81	0.54895	-0.865254	9.40983e-08	6.73113e-07	protein_coding						IFT27	1959.89	1.23832	0.308382	0.00488492	0.0132924	protein_coding
	BOLA3-DT	296	366	239	391	208	398	247	278.492	341.53	258.44	313.501	283.121	323.775	318.658	322.909	1.05844	0.0819339	0.493823	0.606473	RNA Gene						IFT80	825.205	1.62089	0.696782	3.3724e-07	2.1905e-06	protein_coding
	BOP1	6194	5481	6222	3990	3482	4160	2718	5827.62	5114.55	6728.1	3199.16	4739.55	3384.18	3506.53	4804.9	0.629192	-0.668427	2.12658e-05	9.98303e-05	protein_coding						IGBP1	2911.98	2.12132	1.08496	3.45714e-30	2.98179e-28	protein_coding
	BORA	2650	3082	2772	3432	2159	3347	2098	2493.25	2875.94	2997.48	2751.75	2938.74	2722.8	2706.66	2722.38	0.996766	-0.00467313	0.96773	0.978095	protein_coding						IGDCC3	807.627	2.16597	1.11501	5.53047e-21	2.20016e-19	protein_coding
	BORCS5	361	330	254	221	122	230	148	339.647	307.937	274.661	177.196	166.061	187.106	190.937	229.171	0.586604	-0.769542	1.01945e-08	8.52041e-08	protein_coding						IGDCC4	462.457	2.08877	1.06265	1.80499e-11	2.24239e-10	protein_coding
	BORCS6	518	427	486	740	579	743	508	487.36	398.451	525.532	593.327	788.11	604.434	655.377	551.178	1.40149	0.486962	0.00113968	0.00368201	protein_coding						IGFBP7	137.396	2.27472	1.18569	2.37846e-07	1.581e-06	protein_coding
	BORCS7	972	972	1009	2716	2287	2556	2179	914.506	907.014	1091.07	2177.67	3112.97	2079.32	2811.16	1734	2.62002	1.38958	7.06413e-21	2.78398e-19	protein_coding						IGFL4	35.8549	3.07076	1.6186	4.50479e-07	2.85692e-06	protein_coding
	BORCS8	680	756	708	541	461	686	381	639.778	705.455	765.589	433.77	627.493	558.064	491.533	633.694	0.748651	-0.417636	0.00213313	0.00642503	protein_coding						IGIP	150.21	2.39071	1.25744	1.72995e-13	2.8175e-12	protein_coding
	BPGM	2050	2040	1746	2434	1427	2267	1485	1928.74	1903.61	1888.02	1951.56	1942.37	1844.22	1915.82	1941.42	1.0033	0.00475236	0.956748	0.970878	protein_coding						IGSF11	96.9146	1.50495	0.589714	0.00335883	0.00957294	protein_coding
	BPHL	771	809	820	863	536	748	379	725.395	754.911	886.7	691.948	729.58	608.502	488.953	714.581	0.799079	-0.323589	0.0125012	0.0299748	protein_coding						IGSF21	18.23	2.12371	1.08659	0.00628724	0.0165975	protein_coding
	BPNT1	3912	4107	3953	2806	1950	2707	1800	3680.6	3832.41	4274.54	2249.83	2654.26	2202.16	2322.2	3001.21	0.599569	-0.738003	1.92101e-11	2.3795e-10	protein_coding						IGSF3	1944.26	1.24904	0.320816	0.0155981	0.0361602	protein_coding
	BPNT2	6524	5719	4087	5140	2356	4236	2844	6138.1	5336.64	4419.44	4121.22	3206.89	3446.01	3669.08	4430.89	0.681641	-0.552916	3.26395e-05	0.000148198	protein_coding						IGSF9B	1223.9	1.51523	0.599539	0.00863509	0.0218132	protein_coding
	BPTF	7063	5916	3853	6512	2251	5374	3972	6645.22	5520.46	4166.41	5221.28	3063.96	4371.78	5124.33	4842.25	0.816636	-0.292234	0.15338	0.246292	protein_coding						IKBIP	2558.08	1.51445	0.598791	6.3562e-05	0.000270953	protein_coding
	BRAF	1623	1460	1064	2181	905	1772	1379	1527	1362.39	1150.55	1748.71	1231.85	1441.53	1779.07	1461.29	1.15136	0.203334	0.15601	0.249581	protein_coding						IKZF2	167.587	1.72737	0.788579	0.000505845	0.00176865	protein_coding
	BRAP	1474	1436	1172	1295	680	1065	727	1386.81	1339.99	1267.33	1038.32	925.587	866.383	937.912	1140.92	0.707688	-0.498815	7.47866e-06	3.8291e-05	protein_coding						IL10RA	62.0285	1.39783	0.483192	0.0418586	0.0842265	protein_coding
	BRAT1	2734	2369	2704	2740	2152	2616	1663	2572.28	2210.61	2923.95	2196.91	2929.21	2128.13	2145.46	2461.34	0.91442	-0.129071	0.416574	0.534616	protein_coding						IL11RA	306.682	2.04401	1.0314	5.7292e-07	3.5693e-06	protein_coding
	BRCA1	6267	6620	5057	8703	3629	7712	4636	5896.31	6177.4	5468.34	6978.01	4939.64	6273.75	5980.96	5825.68	1.03374	0.0478783	0.721831	0.79986	protein_coding						IL17D	105.601	2.09361	1.066	1.34826e-05	6.57571e-05	protein_coding
	BRCA2	2261	2001	1214	2691	988	2477	1599	2127.26	1867.22	1312.75	2157.63	1344.82	2015.05	2062.89	1855.56	1.07155	0.0996995	0.59942	0.700238	protein_coding						IL17RC	200.212	1.46139	0.547341	0.0022728	0.00679901	protein_coding
	BRCC3	3772	3645	2693	2927	1326	2429	1780	3548.89	3401.3	2912.05	2346.85	1804.89	1976	2296.4	2638.02	0.640758	-0.642149	7.65795e-07	4.6727e-06	protein_coding						IL17RE	27.0115	2.65021	1.40611	0.000129449	0.000515078	protein_coding
	BRD1	1681	1513	1198	2609	1521	2171	1467	1581.57	1411.84	1295.45	2091.88	2070.32	1766.12	1892.6	1719.42	1.3669	0.450903	1.86318e-05	8.83521e-05	protein_coding						IL18R1	124.144	1.53427	0.61755	0.000349916	0.00127119	protein_coding
	BRD10	577	527	357	932	325	802	558	542.87	491.766	386.039	747.271	442.376	652.431	719.883	553.911	1.3536	0.436801	0.0259595	0.0561477	protein_coding						IL23A	39.8056	1.79812	0.846492	0.00451036	0.0123702	protein_coding
	BRD2	27447	24764	20766	21482	11334	19845	14176	25823.5	23108.3	22455.1	17224.1	15427.3	16144	18288.6	20873.6	0.704787	-0.50474	3.10104e-06	1.70306e-05	protein_coding						IL27RA	452.158	1.21198	0.277371	0.00932875	0.0232832	protein_coding
	BRD3	2578	2395	1898	2926	1341	2178	1460	2425.51	2234.87	2052.39	2346.05	1825.31	1771.81	1883.56	1922.1	0.8749	-0.19281	0.0942671	0.165832	protein_coding						IL2RB	11.1169	2.87047	1.52129	0.00462755	0.0126493	protein_coding
	BRD3OS	1379	1230	1206	1701	965	1593	1002	1297.43	1147.76	1304.1	1363.85	1313.52	1295.91	1292.69	1222	1.05406	0.0759514	0.371781	0.490757	protein_coding						IL32	16.7466	2.52772	1.33784	0.00422466	0.0116892	protein_coding
	BRD4	4097	3647	2858	3604	1730	3326	2512	3854.66	3403.17	3090.47	2889.66	2354.8	2705.72	3240.76	3080.7	0.81105	-0.302137	0.0247377	0.0538289	protein_coding						IL4R	555.144	1.41132	0.497045	3.70888e-05	0.000166142	protein_coding
	BRD7	5560	5215	4242	5816	3417	5163	3485	5231.12	4866.33	4587.05	4663.23	4651.07	4200.13	4496.04	4735.9	0.919694	-0.120774	0.219627	0.327131	protein_coding						IL6R	230.179	1.3147	0.394734	0.0084078	0.0213055	protein_coding
	BRD7P2	12	12	11	20	7	9	5	11.2902	11.1977	11.8948	16.0359	9.5281	7.32154	6.45056	10.893	0.881843	-0.181407	0.685884	0.771193	pseudogene						ILVBL	2428.3	1.54456	0.6272	0.000149631	0.000588047	protein_coding
	BRD8	4303	4595	3646	5208	3067	5603	3105	4048.48	4287.79	3942.57	4175.74	4174.67	4558.07	4005.8	4177.34	1.03352	0.0475684	0.486683	0.599873	protein_coding						INA	3098.71	1.4181	0.503956	6.87555e-05	0.000290263	protein_coding
	BRD9	1716	1591	1487	1741	1073	1820	1278	1614.5	1484.63	1607.95	1395.92	1460.52	1480.58	1648.76	1582.8	0.953004	-0.0694456	0.442442	0.558761	protein_coding						INAFM1	95.0152	1.54056	0.623455	0.00186299	0.00570443	protein_coding
	BRF1	1935	1775	1855	1915	1350	1927	1047	1820.54	1656.33	2005.89	1535.43	1837.56	1567.62	1350.75	1699.15	0.860521	-0.216718	0.0743434	0.136345	protein_coding						INAFM2	1055.06	1.72985	0.790646	2.85111e-19	9.33151e-18	protein_coding
	BRF2	778	694	800	1051	846	1015	728	731.981	647.6	865.073	842.685	1151.54	825.707	939.202	871.43	1.25449	0.327098	0.0304309	0.0644348	protein_coding						INCA1	18.2391	1.83855	0.878566	0.0126242	0.0302215	protein_coding
	BRI3	1308	1201	1097	1867	1434	1722	1039	1230.63	1120.7	1186.23	1496.95	1951.9	1400.86	1340.43	1372.2	1.31118	0.390861	0.0025321	0.00747167	protein_coding						ING1	662.941	1.45113	0.537178	1.56626e-07	1.07543e-06	protein_coding
	BRI3BP	3887	3915	2868	3487	1571	2734	1908	3657.08	3653.25	3101.29	2795.85	2138.38	2224.12	2461.54	2876.88	0.693181	-0.528696	1.63414e-05	7.83917e-05	protein_coding						ING3	2150.93	1.32008	0.400629	0.00664946	0.0174117	protein_coding
	BRICD5	66	64	74	60	70	60	38	62.0961	59.7211	80.0192	48.1076	95.281	48.8103	49.0243	66.8371	0.88752	-0.172148	0.582905	0.685856	protein_coding						ING4	1485.52	3.19823	1.67727	3.41849e-33	3.74699e-31	protein_coding
	BRINP3	114	95	100	85	42	90	37	107.257	88.6484	108.134	68.1524	57.1686	73.2154	47.7342	80.0759	0.616427	-0.697999	0.00130302	0.00414419	protein_coding						INHBA	40.3952	2.64502	1.40328	0.000105334	0.000426958	protein_coding
	BRINP3-DT	11	16	18	19	12	25	21	10.3493	14.9303	19.4641	15.2341	16.3339	20.3376	27.0924	17.4152	1.32006	0.400599	0.268288	0.382813	lncRNA						INHBB	104.352	1.62324	0.698878	2.79421e-05	0.0001283	protein_coding
	BRIP1	2828	2673	2111	3862	1680	3077	2028	2660.72	2494.29	2282.71	3096.53	2286.74	2503.15	2616.35	2514.21	1.05951	0.0834023	0.512637	0.623389	protein_coding						INHBE	272.606	15.921	3.99286	6.10523e-57	3.67099e-54	protein_coding
	BRIX1	4641	4969	4814	2918	2220	2746	2228	4366.48	4636.78	5205.58	2339.63	3021.77	2233.88	2874.37	3698.68	0.552229	-0.856662	7.34301e-10	7.34127e-09	protein_coding						INIP	2222.61	1.45378	0.539809	1.75968e-07	1.19575e-06	protein_coding
	BRK1	5326	5352	5000	6928	5482	6995	4662	5010.97	4994.17	5406.7	5554.82	7461.86	5690.47	6014.51	5727.83	1.2027	0.266275	0.0298488	0.0633872	protein_coding						INKA1	30.699	2.03671	1.02624	0.00386495	0.0108263	protein_coding
	BRME1	414	412	409	595	459	714	563	389.512	384.454	442.268	477.067	624.771	580.843	726.333	496.45	1.48267	0.568193	0.000386633	0.0013916	protein_coding						INKA2	522.016	2.22841	1.15601	5.41289e-17	1.38751e-15	protein_coding
	BRMS1	2959	2497	2567	2183	1727	2147	1316	2783.97	2330.05	2775.8	1750.31	2350.72	1746.6	1697.79	2310.22	0.716861	-0.480234	0.00150013	0.00469725	protein_coding						INO80D	656.599	1.29041	0.367829	0.0484042	0.0953896	protein_coding
	BRMS1L	1862	1809	1486	2213	1197	1738	1254	1751.86	1688.05	1606.87	1774.37	1629.3	1413.87	1617.8	1637.09	0.956102	-0.0647636	0.550861	0.657789	protein_coding						INPP1	633.696	1.92133	0.942106	2.46784e-17	6.54707e-16	protein_coding
	BROX	2599	2554	2085	3015	1483	2704	1798	2445.27	2383.24	2254.6	2417.41	2018.6	2199.72	2319.62	2282.54	0.94864	-0.0760671	0.433859	0.55073	protein_coding						INPP5D	419.583	10.0784	3.33319	4.74879e-56	2.49846e-53	protein_coding
	BRPF1	3250	2909	2695	3774	2046	3442	2531	3057.76	2714.51	2914.21	3025.97	2784.93	2800.08	3265.28	2983.19	1.02529	0.0360271	0.718183	0.797203	protein_coding						INSC	36.6647	1.60498	0.682559	0.049815	0.097567	protein_coding
	BRPF3	3006	2676	2071	6318	2478	5337	4377	2828.19	2497.09	2239.46	5065.73	3372.95	4341.68	5646.82	3734.9	1.82696	0.869445	3.04247e-08	2.34709e-07	protein_coding						INSIG2	830.92	1.24674	0.318155	0.00107537	0.00349514	protein_coding
	BRSK1	315	439	357	1079	622	1028	625	296.368	409.649	386.039	865.135	846.639	836.283	806.32	641.077	2.30605	1.20542	2.94937e-26	1.87521e-24	protein_coding						INSM2	32.1506	2.72335	1.44538	2.45484e-05	0.000114044	protein_coding
	BRSK2	1201	1259	1247	1434	889	1136	721	1129.96	1174.83	1348.43	1149.77	1210.07	924.142	930.171	1146.52	0.865067	-0.209117	0.104372	0.180234	protein_coding						INSR	1413.51	1.80252	0.850014	1.92915e-09	1.80279e-08	protein_coding
	BRWD1	2888	2882	1955	4089	1902	3647	2211	2717.17	2689.31	2114.02	3278.53	2588.92	2966.85	2852.44	2775.04	1.16575	0.221254	0.105805	0.182274	protein_coding						INSYN1	576.136	1.51777	0.601952	1.12477e-05	5.56304e-05	protein_coding
	BRWD3	2459	2583	1597	2689	822	2317	1671	2313.55	2410.3	1726.9	2156.02	1118.87	1884.89	2155.78	1902.04	0.850804	-0.233101	0.311975	0.430215	protein_coding						INSYN2A	15.6881	1.97946	0.985105	0.0214481	0.0475732	protein_coding
	BSCL2	225	188	196	130	130	165	96	211.691	175.431	211.943	104.233	176.95	134.228	123.851	174.292	0.669841	-0.57811	0.00165726	0.00512898	protein_coding						INTS15	1157.07	1.5191	0.603221	4.14573e-06	2.22512e-05	protein_coding
	BSDC1	4451	4686	4207	6941	4539	8041	5334	4187.72	4372.7	4549.2	5565.25	6178.29	6541.39	6881.46	5373.36	1.43951	0.525573	1.76565e-10	1.91982e-09	protein_coding						INTS6L	802.804	1.37427	0.458669	0.000768281	0.00259259	protein_coding
	BSG	22375	18544	19566	14847	11293	14841	8953	21051.5	17304.2	21157.5	11904.2	15371.5	12073.2	11550.4	16631.3	0.641402	-0.640699	1.16967e-05	5.7675e-05	protein_coding						IP6K2	4175.61	1.31251	0.392324	0.000302127	0.00111343	protein_coding
	BSN	999	893	556	1025	304	782	514	939.909	833.295	601.226	821.838	413.792	636.161	663.118	706.5	0.801734	-0.318805	0.149465	0.241182	protein_coding						IPCEF1	27.4538	4.47119	2.16066	1.42928e-08	1.16631e-07	protein_coding
	BSN-DT	10	16	9	9	12	16	16	9.4085	14.9303	9.73207	7.21614	16.3339	13.0161	20.6418	12.8053	1.20781	0.27239	0.523746	0.633753	lncRNA						IQCD	81.6543	1.42613	0.512104	0.00919959	0.0230072	protein_coding
	BSPRY	45	59	65	120	68	115	52	42.3382	55.0553	70.2872	96.2152	92.5587	93.5531	67.0859	68.9068	1.57772	0.657839	0.00602157	0.0159682	protein_coding						IQCH	298.821	1.65274	0.724861	0.000115263	0.000463378	protein_coding
	BST1	23	15	8	37	18	25	23	21.6395	13.9971	8.65073	29.6664	24.5008	20.3376	29.6726	21.0391	1.74041	0.799427	0.028806	0.0614457	protein_coding						IQGAP3	3389.06	1.67437	0.743623	9.16996e-09	7.71311e-08	protein_coding
	BTAF1	4150	4564	2841	4325	1748	5231	3129	3904.53	4258.86	3072.09	3467.76	2379.3	4255.44	4036.76	3628.58	0.943993	-0.0831526	0.679014	0.766294	protein_coding						IRAK2	321.298	1.29131	0.368841	0.000495268	0.00173744	protein_coding
	BTBD1	7946	7899	6972	6599	3416	5863	3967	7475.99	7370.88	7539.11	5291.03	4649.71	4769.58	5117.88	6043.15	0.664418	-0.589837	7.93839e-12	1.03573e-10	protein_coding						IRF2	157.262	1.24468	0.315775	0.0283107	0.0605055	protein_coding
	BTBD10	1358	1342	1196	1149	744	1251	859	1277.67	1252.28	1293.28	921.26	1012.7	1017.69	1108.21	1116.36	0.795586	-0.32991	0.00224697	0.0067313	protein_coding						IRF2BP1	1835.59	1.43086	0.516882	0.000165641	0.000644704	protein_coding
	BTBD19	4	14	7	12	11	24	6	3.7634	13.064	7.56939	9.62152	14.9727	19.5241	7.74068	12.2516	1.60623	0.683676	0.192076	0.29381	protein_coding						IRF2BP2	6694.72	2.05087	1.03623	4.32928e-24	2.27774e-22	protein_coding
	BTBD2	3317	3088	2954	4654	2858	3536	1969	3120.8	2881.54	3194.28	3731.55	3890.19	2876.55	2540.23	3132.85	1.06336	0.0886341	0.532136	0.640957	protein_coding						IRF7	124.397	2.87704	1.52458	1.40833e-10	1.56568e-09	protein_coding
	BTBD3	3216	3211	2440	4368	2180	3798	2880	3025.77	2996.32	2638.47	3502.23	2967.32	3089.69	3715.52	3071.21	1.14944	0.200928	0.0681779	0.127176	protein_coding						IRF8	256.364	1.50652	0.591219	8.69763e-06	4.40427e-05	protein_coding
	BTBD6	2320	2237	2179	2913	2206	3094	1902	2182.77	2087.44	2356.24	2335.62	3002.71	2516.98	2453.79	2451.16	1.16631	0.221956	0.067021	0.125363	protein_coding						IRS1	264.095	1.3403	0.422559	0.0125734	0.0301269	protein_coding
	BTBD7	2519	2124	1450	2348	822	1992	1515	2370	1981.99	1567.94	1882.61	1118.87	1620.5	1954.52	1790.99	0.833407	-0.262907	0.170596	0.268161	protein_coding						IRS2	601.809	2.69572	1.43067	2.5314e-22	1.14566e-20	protein_coding
	BTBD8	221	227	193	382	163	352	159	207.928	211.823	208.699	306.285	221.869	286.354	205.128	228.58	1.22404	0.291648	0.111166	0.189817	protein_coding						IRX3	233.895	1.39073	0.475844	0.000412861	0.00147598	protein_coding
	BTBD9	949	800	619	1153	492	1182	761	892.866	746.513	669.35	924.468	669.689	961.563	981.776	828.142	1.1501	0.201759	0.178751	0.278158	protein_coding						IRX6	97.2582	1.9146	0.937043	8.15908e-06	4.15054e-05	protein_coding
	BTD	1435	1429	1060	1792	853	1849	1002	1350.12	1333.46	1146.22	1436.81	1161.07	1504.17	1292.69	1318.78	1.05803	0.0813835	0.447668	0.563434	protein_coding						ISCA2	1429.22	1.32629	0.407401	0.00461369	0.0126163	protein_coding
	BTF3	26787	27353	24940	42902	32807	40204	25372	25202.5	25524.2	26968.6	34398.5	44655.5	32706.2	32732.7	31922.3	1.39475	0.480008	0.000265086	0.000989841	protein_coding						ISLR2	12.7571	2.46751	1.30305	0.0093761	0.023393	protein_coding
	BTF3L4	3978	3966	3873	5448	4171	5240	4048	3742.7	3700.84	4188.03	4368.17	5677.38	4262.77	5222.38	4362.12	1.25889	0.332151	0.0142685	0.0335248	protein_coding						ISM1	51.4939	1.52526	0.609051	0.0360291	0.0743365	protein_coding
	BTG1	1484	1483	1281	3199	1930	2928	1961	1396.22	1383.85	1385.2	2564.94	2627.03	2381.94	2529.91	2009.16	1.81874	0.86294	3.00246e-19	9.81162e-18	protein_coding						ISYNA1	2650.59	1.33098	0.412489	0.0328931	0.0687309	protein_coding
	BTG2	1038	1076	779	1910	1000	1836	987	976.602	1004.06	842.365	1531.43	1361.16	1493.6	1273.34	1229.57	1.50461	0.589387	1.66058e-07	1.13686e-06	protein_coding						ITGA7	643.643	1.60825	0.685494	5.45523e-06	2.86512e-05	protein_coding
	BTG3	1386	1623	1609	2468	1919	2459	1665	1304.02	1514.49	1739.88	1978.83	2612.06	2000.41	2148.04	1901.79	1.43715	0.523213	4.78013e-05	0.000208839	protein_coding						ITGA9	115.871	1.92245	0.942949	2.54488e-08	1.99097e-07	protein_coding
	BTG3-AS1	46	63	43	69	41	82	53	43.2791	58.7879	46.4977	55.3237	55.8074	66.7074	68.376	59.4222	1.24047	0.310885	0.165355	0.261725	lncRNA						ITGB3BP	5491.85	1.66897	0.738956	0.0204221	0.0456293	protein_coding
	BTK	9	30	12	31	15	28	18	8.46765	27.9942	12.9761	24.8556	20.4174	22.7781	23.222	22.4234	1.38357	0.468398	0.199194	0.302237	protein_coding						ITIH5	107.518	2.16028	1.11122	2.25898e-08	1.78053e-07	protein_coding
	BTN2A1	2366	2461	2169	3481	2267	3618	2336	2226.05	2296.46	2345.43	2791.04	3085.74	2943.26	3013.7	2727.19	1.29166	0.369232	1.6212e-06	9.33978e-06	protein_coding						ITIH6	26.3469	6.58369	2.7189	1.88879e-08	1.50978e-07	protein_coding
	BTN2A2	1060	1328	1277	1497	985	1855	1060	997.301	1239.21	1380.87	1200.28	1340.74	1509.05	1367.52	1292.44	1.12371	0.168264	0.184391	0.284913	protein_coding						ITM2C	3480.37	1.29463	0.372536	0.00024419	0.000918331	protein_coding
	BTN2A3P	271	303	268	358	199	446	258	254.97	282.742	289.799	287.042	270.87	362.823	332.849	302.155	1.13899	0.18776	0.192486	0.294362	transcribed_unprocessed_pseudogene						ITPKC	850.247	1.57803	0.658121	8.02714e-10	7.97597e-09	protein_coding
	BTN3A1	250	289	232	197	129	276	154	235.212	269.678	250.871	157.953	175.589	224.527	198.677	210.571	0.751517	-0.412123	0.00829902	0.0210806	protein_coding						ITPRID2	3441.28	1.21177	0.277114	0.0135204	0.0320425	protein_coding
	BTN3A2	668	727	606	474	285	535	290	628.488	678.394	655.293	380.05	387.93	435.225	374.133	480.587	0.60363	-0.728264	2.91511e-07	1.91285e-06	protein_coding						ITPRIP	775	1.73241	0.792782	1.4629e-19	4.91016e-18	protein_coding
	BTN3A3	57	77	52	57	31	72	35	53.6284	71.8519	56.2297	45.7022	42.1959	58.5724	45.1539	52.4354	0.795981	-0.329194	0.221051	0.328973	protein_coding						ITPRIPL2	771.929	1.27919	0.355225	0.0110683	0.0269692	protein_coding
	BTNL9	259	251	186	403	238	612	281	243.68	234.219	201.129	323.123	323.955	497.865	362.522	307.646	1.66716	0.737396	0.000164373	0.000640122	protein_coding						IZUMO4	59.969	1.42747	0.513458	0.042098	0.0846325	protein_coding
	BTRC	2431	2385	1771	2786	1281	2271	1661	2287.21	2225.54	1915.05	2233.8	1743.64	1847.47	2142.88	2054.13	0.929829	-0.104962	0.37932	0.498302	protein_coding						JAG1	349.16	2.16638	1.11529	1.6203e-16	3.89706e-15	protein_coding
	BUB1	7772	7974	6051	5320	2515	4826	2702	7312.28	7440.87	6543.19	4265.54	3423.31	3925.97	3485.88	5330.58	0.53214	-0.910121	2.39716e-19	7.91965e-18	protein_coding						JAG2	979.7	1.32556	0.406604	0.00549205	0.0147292	protein_coding
	BUB1B	4400	4780	3769	3874	1841	3652	1954	4139.74	4460.42	4075.57	3106.15	2505.89	2970.92	2520.88	3377.55	0.65756	-0.604807	2.51098e-08	1.96664e-07	protein_coding						JAZF1	399.604	1.21631	0.282512	0.00946525	0.0235903	protein_coding
	BUB3	10467	11291	8916	12613	6890	11332	6969	9847.87	10536.1	9641.24	10113	9378.37	9218.64	8990.8	9736.45	0.941796	-0.0865139	0.346541	0.465736	protein_coding						JDP2	346.419	2.72776	1.44772	1.06346e-22	4.97346e-21	protein_coding
	BUD13	1168	1049	1081	1472	1101	1371	923	1098.91	978.865	1168.93	1180.24	1498.63	1115.32	1190.77	1166.04	1.14995	0.201572	0.073631	0.135298	protein_coding						JHY	247.389	1.72162	0.783766	2.64352e-07	1.74781e-06	protein_coding
	BUD23	4550	4345	3659	1565	1255	1589	1013	4280.87	4054.5	3956.63	1254.81	1708.25	1292.66	1306.88	2769.31	0.338954	-1.56084	6.66405e-35	8.15378e-33	protein_coding						JMJD1C	1866.95	1.41387	0.499648	0.00462071	0.0126339	protein_coding
	BUD31	2299	2131	2093	2338	1768	2264	1617	2163.01	1988.52	2263.25	1874.59	2406.53	1841.78	2086.11	2199.62	0.959104	-0.0602405	0.665775	0.755567	protein_coding						JMY	1789.21	1.3864	0.471346	0.0042464	0.011739	protein_coding
	BVES	531	458	395	903	350	647	428	499.591	427.379	427.13	724.019	476.405	526.338	552.168	503.102	1.26518	0.339346	0.0221587	0.0489123	protein_coding						JOSD1	3946.28	1.33869	0.420825	1.07427e-08	8.93486e-08	protein_coding
	BVES-AS1	35	42	29	47	29	58	30	32.9297	39.1919	31.3589	37.6843	39.4735	47.1833	38.7034	38.4252	1.18432	0.244054	0.347143	0.466307	lncRNA						JPH3	750.104	1.4968	0.581879	3.77495e-05	0.000168742	protein_coding
	BYSL	3412	2996	3061	2171	1679	2143	1724	3210.18	2795.69	3309.98	1740.69	2285.38	1743.34	2224.15	2624.45	0.642807	-0.637543	6.61747e-07	4.08512e-06	protein_coding						JRKL	363.179	1.59562	0.674118	1.74744e-06	1.0015e-05	protein_coding
	BZW1	12722	13144	10388	7491	3993	6495	4462	11969.5	12265.2	11233	6006.23	5435.1	5283.71	5756.48	8463.55	0.475401	-1.07278	1.00003e-24	5.58238e-23	protein_coding						JUNB	390.668	1.43506	0.521116	0.00279005	0.00814715	protein_coding
	BZW1P2	60	61	60	35	24	29	22	56.451	56.9216	64.8805	28.0628	32.6678	23.5916	28.3825	41.7129	0.468808	-1.09293	5.13106e-06	2.71246e-05	processed_pseudogene						JUND	1585.15	2.93418	1.55296	3.51326e-25	2.06445e-23	protein_coding
	BZW2	3656	3791	3014	1887	1124	1749	976	3439.75	3537.54	3259.16	1512.98	1529.94	1422.82	1259.15	2427.68	0.419589	-1.25295	2.94737e-35	3.69211e-33	protein_coding						KANK3	116.267	2.15764	1.10945	8.56052e-06	4.34007e-05	protein_coding
	C10orf143	67	66	73	63	40	66	35	63.0369	61.5873	78.9379	50.513	54.4463	53.6913	45.1539	61.4661	0.755236	-0.405	0.0493386	0.0968502	protein_coding						KANSL1L	296.457	1.4047	0.490267	0.000136318	0.000539251	protein_coding
	C10orf67	8	15	9	22	25	27	16	7.5268	13.9971	9.73207	17.6395	34.0289	21.9646	20.6418	16.6871	2.21019	1.14417	0.00313861	0.00902474	protein_coding						KANTR	400.675	1.36352	0.447339	0.00371889	0.0104738	protein_coding
	C10orf88	761	820	710	1416	891	1386	924	715.987	765.176	767.752	1135.34	1212.79	1127.52	1192.06	969.728	1.55542	0.637303	8.90313e-12	1.15444e-10	protein_coding						KAT2B	1163.27	1.47613	0.561824	1.85485e-05	8.79966e-05	protein_coding
	C10orf88B	64	75	67	224	140	254	159	60.2144	69.9856	72.4498	179.602	190.562	206.63	205.128	145.612	2.89673	1.53443	7.13621e-22	3.10292e-20	transcribed_processed_pseudogene						KATNBL1	1278.58	1.25094	0.323012	0.0147281	0.0344845	protein_coding
	C10orf95-AS1	917	867	884	902	814	1230	654	862.759	809.034	955.905	723.218	1107.98	1000.61	843.734	912.756	1.048	0.0676408	0.61821	0.716186	lncRNA						KBTBD11	538.913	1.67481	0.743997	1.90354e-08	1.52031e-07	protein_coding
	C11orf24	1666	1541	1422	1498	1023	1398	903	1567.46	1437.97	1537.67	1201.09	1392.46	1137.28	1164.97	1405.89	0.807529	-0.308415	0.00938224	0.0234056	protein_coding						KBTBD2	1768.8	1.56013	0.64167	5.94038e-09	5.14678e-08	protein_coding
	C11orf54	430	463	461	933	600	784	578	404.565	432.045	498.498	748.073	816.694	637.788	745.685	594.85	1.65491	0.726754	1.07456e-08	8.93486e-08	protein_coding						KCNA2	63.8622	1.86208	0.896919	0.00161909	0.00502341	protein_coding
	C11orf58	11315	11778	10793	10417	6715	9747	6989	10645.7	10990.5	11670.9	8352.28	9140.17	7929.23	9016.6	9880.02	0.775341	-0.367096	0.000322255	0.00118068	protein_coding						KCNA3	32.5824	4.43435	2.14872	8.25167e-11	9.43784e-10	protein_coding
	C11orf65	35	37	29	36	18	33	23	32.9297	34.5262	31.3589	28.8646	24.5008	26.8457	29.6726	32.7803	0.83504	-0.260084	0.405968	0.524243	protein_coding						KCNAB2	395.914	1.42642	0.512398	4.34242e-06	2.32298e-05	protein_coding
	C11orf68	740	701	739	1699	1384	2020	1277	696.229	654.132	799.111	1362.25	1883.84	1643.28	1647.47	1183.62	2.27991	1.18898	4.5669e-18	1.32933e-16	protein_coding						KCNB1	110.712	4.56973	2.19211	4.09519e-18	1.19699e-16	protein_coding
	C11orf71	254	319	282	392	282	588	278	238.976	297.672	304.938	314.303	383.846	478.341	358.651	337.434	1.37	0.454179	0.00701423	0.0182398	protein_coding						KCNC1	456.893	1.45973	0.545697	0.000258892	0.000968084	protein_coding
	C11orf96	61	73	59	335	231	240	185	57.3918	68.1193	63.7991	268.601	314.427	195.241	238.671	172.428	4.01538	2.00554	1.43159e-22	6.62149e-21	protein_coding						KCNC3	570.63	2.31551	1.21133	6.87706e-08	5.03576e-07	protein_coding
	C11orf98	197	182	211	158	147	172	91	185.347	169.832	228.163	126.683	200.09	139.923	117.4	174.041	0.747239	-0.420359	0.0200194	0.0448881	protein_coding						KCND3	31.4245	2.71378	1.44031	8.47422e-05	0.000350787	protein_coding
	C12orf4	1938	2023	2136	2081	1381	2028	1556	1823.37	1887.75	2309.74	1668.53	1879.76	1649.79	2007.42	1874.47	0.897124	-0.15662	0.244904	0.356741	protein_coding						KCNG1	535.557	1.60063	0.678639	1.30323e-06	7.64606e-06	protein_coding
	C12orf43	2136	1848	1752	1681	1115	1574	1155	2009.66	1724.45	1894.51	1347.81	1517.69	1280.46	1490.08	1648.45	0.750017	-0.415004	8.61796e-05	0.000356176	protein_coding						KCNH2	303.079	2.31911	1.21357	4.21976e-25	2.44641e-23	protein_coding
	C12orf57	1431	1413	1777	3502	3566	3289	2156	1346.36	1318.53	1921.54	2807.88	4853.88	2675.62	2781.48	2470.13	2.14482	1.10086	2.01719e-08	1.60256e-07	protein_coding						KCNH3	48.2515	2.67078	1.41726	2.56568e-07	1.69795e-06	protein_coding
	C12orf60	207	177	244	285	234	296	266	194.756	165.166	263.847	228.511	318.511	240.797	343.17	231.083	1.3553	0.438617	0.0183719	0.0416365	protein_coding						KCNJ10	52.7123	4.53616	2.18147	1.11515e-16	2.73844e-15	protein_coding
	C12orf75	1637	1601	1788	1720	1280	1744	1245	1540.17	1493.96	1933.44	1379.08	1742.28	1418.75	1606.19	1573.57	0.927264	-0.108947	0.405693	0.52405	protein_coding						KCNJ11	312.381	1.41656	0.502395	0.000320734	0.00117573	protein_coding
	C12orf76	269	343	344	448	374	507	326	253.089	320.068	371.981	359.203	509.073	412.447	420.577	389.146	1.34711	0.429868	0.0026193	0.00769985	protein_coding						KCNJ14	131.437	1.7152	0.778373	0.000240829	0.000907149	protein_coding
	C14orf119	2553	2709	2607	3035	2353	3223	2352	2401.99	2527.88	2819.06	2433.44	3202.8	2621.93	3034.35	2732.57	1.09226	0.127311	0.299284	0.416452	protein_coding						KCNJ4	73.5934	1.59653	0.674937	0.00114165	0.00368667	protein_coding
	C14orf132	844	915	585	978	386	828	413	794.077	853.824	632.584	784.154	525.406	673.582	532.817	640.306	0.829383	-0.269889	0.107364	0.184477	protein_coding						KCNJ5	12.5735	2.67314	1.41854	0.00242088	0.00718074	protein_coding
	C14orf28	107	106	129	275	167	231	140	100.671	98.913	139.493	220.493	227.313	187.92	180.616	153.911	1.81302	0.858391	6.40736e-08	4.72305e-07	protein_coding						KCNJ8	716.029	1.225	0.292778	0.0135332	0.0320655	protein_coding
	C14orf93	287	335	305	561	368	593	379	270.024	312.602	329.809	449.806	500.906	482.408	488.953	384.07	1.57922	0.659211	1.09322e-07	7.71525e-07	protein_coding						KCNK1	305.672	1.51693	0.601156	1.0171e-05	5.07107e-05	protein_coding
	C15orf39	3665	3282	2848	2723	1483	2589	1658	3448.21	3062.57	3079.66	2183.28	2018.6	2106.16	2139.01	2597.44	0.66066	-0.598019	5.12748e-06	2.71125e-05	protein_coding						KCNK12	26.1797	7.16447	2.84086	1.06093e-11	1.35645e-10	protein_coding
	C15orf40	1294	1323	1228	1646	1223	1614	1161	1217.46	1234.55	1327.89	1319.75	1664.69	1313	1497.82	1403.88	1.14802	0.199149	0.0606307	0.115306	protein_coding						KCNK13	51.4122	2.03279	1.02346	2.7138e-05	0.000125026	protein_coding
	C15orf48	16	31	20	33	22	35	18	15.0536	28.9274	21.6268	26.4592	29.9454	28.4727	23.222	22.5978	1.23609	0.305783	0.367455	0.48645	protein_coding						KCNK3	21.1209	10.1977	3.35017	6.96179e-11	8.02799e-10	protein_coding
	C15orf61	281	311	316	568	441	486	385	264.379	290.207	341.704	455.419	600.27	395.363	496.693	399.849	1.62556	0.700936	5.06464e-06	2.68139e-05	protein_coding						KCNMA1	33.2981	1.60185	0.679743	0.020987	0.0467228	protein_coding
	C15orf62	15	22	15	20	20	25	29	14.1127	20.5291	16.2201	16.0359	27.2231	20.3376	37.4133	23.4356	1.44062	0.526689	0.127844	0.212501	protein_coding						KCNMB3	24.7476	1.63515	0.709423	0.0474772	0.093853	protein_coding
	C16orf74	113	97	91	121	97	133	41	106.316	90.5147	98.402	97.017	132.032	108.196	52.8946	100.896		0.0101481	0.962318	0.974778	protein_coding						KCNN1	108.585	1.4597	0.545676	0.00280268	0.00818178	protein_coding
	C16orf86	35	51	51	42	36	70	25	32.9297	47.5902	55.1484	33.6753	49.0016	56.9453	32.2528	45.1103	0.957696	-0.0623603	0.813609	0.869996	protein_coding						KCNN2	20.9642	1.89733	0.92397	0.00773706	0.0198174	protein_coding
	C16orf87	1256	1333	1343	1579	1074	1447	1079	1181.71	1243.88	1452.24	1266.03	1461.88	1177.14	1392.03	1277.86	1.02368	0.0337709	0.793714	0.854848	protein_coding						KCNN4	15.3181	18.078	4.17617	2.95123e-07	1.93485e-06	protein_coding
	C16orf95	129	119	148	113	90	99	49	121.37	111.044	160.038	90.6026	122.504	80.537	63.2155	110.33	0.680616	-0.555088	0.0103011	0.0253581	protein_coding						KCNS3	107.162	2.00746	1.00537	2.2186e-06	1.24975e-05	protein_coding
	C16orf96	14	13	16	37	31	38	28	13.1719	12.1308	17.3015	29.6664	42.1959	30.9132	36.1232	22.2326	2.42478	1.27786	8.84081e-05	0.000364456	protein_coding						KCTD11	391.329	1.21559	0.281654	0.0176875	0.040333	protein_coding
	C17orf100	136	145	109	272	158	303	173	127.956	135.306	117.866	218.088	215.063	246.492	223.19	171.324	1.77803	0.830278	2.06575e-09	1.91852e-08	protein_coding						KCTD13	753.57	1.4417	0.527772	1.98011e-06	1.12625e-05	protein_coding
	C17orf107	10	18	17	14	9	8	5	9.4085	16.7965	18.3828	11.2251	12.2504	6.50804	6.45056	12.4832	0.612311	-0.707665	0.127855	0.212502	protein_coding						KCTD15	2553.4	1.24635	0.317712	0.00120478	0.00386874	protein_coding
	C17orf113	73	98	79	242	154	333	170	68.682	91.4479	85.4259	194.034	209.618	270.897	219.319	158.519	2.73715	1.45267	3.66131e-15	7.3453e-14	protein_coding						KCTD16	25.3669	1.61813	0.694324	0.0341852	0.0710265	protein_coding
	C17orf49	104	95	95	61	37	91	39	97.8484	88.6484	102.727	48.9094	50.3628	74.0289	50.3144	82.06	0.586235	-0.770448	0.000393472	0.00141308	protein_coding						KCTD19	89.8463	1.93504	0.952362	0.000467598	0.00165153	protein_coding
	C17orf58	801	887	827	1056	677	910	546	753.621	827.696	894.269	846.694	921.503	740.289	704.402	791.766	0.97325	-0.0391171	0.763203	0.83139	protein_coding						KCTD7	1556.82	1.74949	0.806934	2.71836e-15	5.55417e-14	protein_coding
	C17orf67	59	65	66	75	58	79	49	55.5101	60.6542	71.3685	60.1345	78.9471	64.2669	63.2155	65.3836	1.06033	0.0845138	0.674874	0.76248	protein_coding						KDM6B	1042.6	1.27067	0.345593	0.0128765	0.0307345	protein_coding
	C17orf75	1154	1279	1174	1572	1061	1489	907	1085.74	1193.49	1269.49	1260.42	1444.19	1211.31	1170.13	1217.85	1.07438	0.103498	0.311677	0.429916	protein_coding						KHDC1	48.4039	1.83067	0.872374	0.00272114	0.00796362	protein_coding
	C17orf80	3014	2963	2438	3793	2132	3421	2218	2835.72	2764.9	2636.31	3041.2	2901.99	2783	2861.47	2872.07	1.05506	0.0773242	0.373823	0.492741	protein_coding						KHDRBS3	758.45	1.62473	0.700201	1.49736e-07	1.03149e-06	protein_coding
	C18orf21	2013	2021	2182	2742	2331	2789	2057	1893.93	1885.88	2359.49	2198.52	3172.86	2268.87	2653.76	2352.51	1.2568	0.329753	0.0231479	0.0508186	protein_coding						KHNYN	3487.6	1.63368	0.708128	3.80825e-12	5.19072e-11	protein_coding
	C18orf32	130	109	99	249	175	285	202	122.31	101.712	107.053	199.647	238.202	231.849	260.603	171.542	2.0948	1.06681	9.17842e-14	1.55024e-12	protein_coding						KIAA0040	441.408	1.41244	0.498194	0.00046653	0.00164827	protein_coding
	C18orf54	666	626	501	1081	538	1011	668	626.606	584.147	541.752	866.739	732.302	822.453	861.795	719.461	1.40591	0.4915	5.20298e-06	2.74634e-05	protein_coding						KIAA0319L	3328.52	1.33832	0.42042	1.26107e-06	7.41732e-06	protein_coding
	C19orf12	1135	1157	1077	1608	1049	1424	923	1067.86	1079.64	1164.6	1289.28	1427.85	1158.43	1190.77	1192.9	1.14628	0.196962	0.0312458	0.0658555	protein_coding						KIAA0825	61.8954	1.38665	0.471601	0.0326295	0.0682864	protein_coding
	C19orf25	1445	1346	1532	1344	1001	1511	904	1359.53	1256.01	1656.61	1077.61	1362.52	1229.21	1166.26	1352.84	0.84867	-0.236725	0.118624	0.200036	protein_coding						KIAA1549	1755.78	1.38832	0.473338	0.0119877	0.0289077	protein_coding
	C19orf38	43	23	44	118	79	118	77	40.4565	21.4623	47.579	94.6116	107.531	95.9936	99.3387	71.9616	2.73471	1.45139	3.50732e-09	3.14493e-08	protein_coding						KIF12	20.4904	1.58514	0.664612	0.0483999	0.0953896	protein_coding
	C19orf44	646	623	588	918	501	912	565	607.789	581.347	635.828	736.046	681.939	741.916	728.914	678.979	1.18883	0.249538	0.0191226	0.0431289	protein_coding						KIF13A	1372.56	1.40668	0.492294	0.00021147	0.000805936	protein_coding
	C19orf47	1284	1189	1200	1043	638	998	668	1208.05	1109.51	1297.61	836.27	868.418	811.878	861.795	1039.99	0.700538	-0.513466	4.00697e-07	2.56156e-06	protein_coding						KIF15	2418.19	1.30447	0.383459	0.00109131	0.0035426	protein_coding
	C19orf48P	7466	7235	8014	9803	8219	9973	6678	7024.38	6751.28	8665.87	7859.98	11187.3	8113.08	8615.37	8530.77	1.19547	0.257583	0.0800508	0.144946	Pseudogene						KIF18A	1960.49	1.31903	0.399473	0.00558246	0.014945	protein_coding
	C19orf53	3425	3269	3161	2472	2292	2885	1731	3222.41	3050.44	3418.12	1982.03	3119.77	2346.96	2233.19	2951.75	0.748773	-0.4174	0.00337608	0.0096156	protein_coding						KIF5A	823.625	1.36274	0.446506	0.00164636	0.00509898	protein_coding
	C19orf73	39	31	49	64	50	78	49	36.6931	28.9274	52.9857	51.3148	68.0578	63.4534	63.2155	52.9511	1.55773	0.639446	0.013161	0.0313139	protein_coding						KIF7	1960.91	1.20583	0.270028	0.0306081	0.0647255	protein_coding
	C19orf81	47	32	66	48	59	56	32	44.2199	29.8605	71.3685	38.4861	80.3082	45.5563	41.2836	49.9473	1.05295	0.0744366	0.814235	0.870489	protein_coding						KIFC2	620.573	1.46888	0.554716	0.00804563	0.0204963	protein_coding
	C1D	1260	1223	1212	1258	918	1137	885	1185.47	1141.23	1310.59	1008.66	1249.54	924.955	1141.75	1140.59	0.890376	-0.167514	0.20407	0.308347	protein_coding						KIFC3	401.789	1.76294	0.817984	7.62773e-10	7.60424e-09	protein_coding
	C1GALT1	1159	1159	952	1479	706	1234	899	1090.44	1081.51	1029.44	1185.85	960.977	1003.87	1159.81	1056.11	1.01021	0.0146601	0.896691	0.929371	protein_coding						KIRREL2	19.9158	6.25701	2.64547	1.21845e-08	1.00479e-07	protein_coding
	C1GALT1C1	2080	1989	2343	2400	1831	2873	2435	1956.97	1856.02	2533.58	1924.3	2492.28	2337.2	3141.42	2200.97	1.16895	0.225208	0.205899	0.31042	protein_coding						KITLG	1284.51	1.56101	0.642484	0.000272775	0.00101513	protein_coding
	C1GALT1C1L	46	35	31	78	66	145	89	43.2791	32.66	33.5216	62.5399	89.8363	117.958	114.82	66.3655	2.62764	1.39377	4.06257e-07	2.59396e-06	protein_coding						KIZ	1020.25	1.58417	0.663725	6.8324e-09	5.85217e-08	protein_coding
	C1orf115	893	947	861	1308	670	1246	791	840.179	883.685	931.035	1048.75	911.975	1013.63	1020.48	883.426	1.12976	0.176017	0.12967	0.214864	protein_coding						KLC3	415.163	1.65173	0.723979	9.99643e-07	5.96132e-06	protein_coding
	C1orf116	17	18	8	28	14	39	25	15.9944	16.7965	8.65073	22.4502	19.0562	31.7267	32.2528	22.9175	1.89631	0.923192	0.00686641	0.017904	protein_coding						KLF10	1524.64	2.50921	1.32723	6.25662e-30	5.3093e-28	protein_coding
	C1orf122	1472	1266	1489	1377	1407	1194	948	1384.93	1181.36	1610.12	1104.07	1915.15	971.325	1223.03	1362.65	0.935134	-0.0967556	0.623918	0.721329	protein_coding						KLF11	1306.77	2.2731	1.18466	2.55424e-42	5.37539e-40	protein_coding
	C1orf131	2016	1942	1698	2203	1440	1968	1175	1896.75	1812.16	1836.12	1766.35	1960.07	1600.98	1515.88	1774.36	0.925238	-0.112104	0.301074	0.418583	protein_coding						KLF12	1746.27	1.49697	0.582046	0.000817661	0.00274182	protein_coding
	C1orf159	531	467	506	406	319	382	205	499.591	435.777	547.159	325.528	434.209	310.759	264.473	420.558	0.674513	-0.568082	0.00280566	0.00818933	protein_coding						KLF2	37.0942	1.86404	0.898436	0.00127247	0.00405869	protein_coding
	C1orf162	11	23	22	23	8	17	15	10.3493	21.4623	23.7895	18.4412	10.8893	13.8296	19.3517	17.7956	0.853215	-0.229019	0.555271	0.661666	protein_coding						KLF4	301.629	1.80943	0.855533	2.6161e-09	2.39165e-08	protein_coding
	C1orf167	10	12	5	9	10	25	20	9.4085	11.1977	5.4067	7.21614	13.6116	20.3376	25.8023	12.265	1.88509	0.914633	0.0634248	0.119721	protein_coding						KLF5	1161.37	1.4063	0.491903	2.70405e-07	1.78559e-06	protein_coding
	C1orf174	1360	1213	1060	1218	823	1242	819	1279.56	1131.9	1146.22	976.584	1120.23	1010.37	1056.6	1119.69	0.876396	-0.190345	0.0571084	0.109559	protein_coding						KLF6	1057.8	1.38095	0.465656	5.60553e-06	2.93746e-05	protein_coding
	C1orf198	2988	2737	2249	3901	1896	3187	2147	2811.26	2554.01	2431.94	3127.8	2580.75	2592.64	2769.87	2618.26	1.06528	0.0912272	0.309657	0.427741	protein_coding						KLHDC1	26.894	7.002	2.80777	1.07654e-12	1.591e-11	protein_coding
	C1orf21	1443	1615	1417	2655	1252	2164	1396	1357.65	1507.02	1532.26	2128.76	1704.17	1760.42	1801	1654.11	1.26234	0.336103	0.00336759	0.0095953	protein_coding						KLHDC2	2587.75	1.82311	0.866405	1.73782e-07	1.18319e-06	protein_coding
	C1orf216	576	469	452	733	561	633	561	541.929	437.643	488.766	587.714	763.609	514.949	723.753	600.115	1.31894	0.399383	0.0103503	0.0254466	protein_coding						KLHDC7A	17.0244	2.05574	1.03966	0.00584425	0.0155647	protein_coding
	C1orf220	38	32	24	12	8	41	23	35.7523	29.8605	25.9522	9.62152	10.8893	33.3537	29.6726	24.3471	0.685944	-0.543837	0.14085	0.22971	lncRNA						KLHDC7B	55.7622	104.341	6.70516	2.01098e-14	3.71238e-13	protein_coding
	C1orf226	423	434	357	585	331	441	366	397.979	404.983	386.039	469.049	450.543	358.756	472.181	415.492	1.10117	0.13904	0.253556	0.366389	protein_coding						KLHDC8B	779.21	1.25334	0.325782	0.0161393	0.0372548	protein_coding
	C1orf35	2308	2089	2569	2585	2346	2569	1608	2171.48	1949.33	2777.96	2072.64	3193.27	2089.89	2074.5	2358.53	1.02477	0.0352987	0.834733	0.884985	protein_coding						KLHL10	16.6125	2.24923	1.16943	0.00556202	0.0148946	protein_coding
	C1orf43	12368	12721	11498	14321	9374	13298	8224	11636.4	11870.5	12433.3	11482.5	12759.5	10818	10609.9	11996.4	0.952962	-0.0695097	0.431517	0.548519	protein_coding						KLHL2	748.169	1.30908	0.388555	0.000361682	0.0013093	protein_coding
	C1orf50	206	202	133	253	94	223	156	193.815	188.495	143.818	202.854	127.949	181.412	201.258	178.553	1.01968	0.0281113	0.885917	0.921744	protein_coding						KLHL23	3491.75	1.2726	0.347783	0.00445991	0.0122515	protein_coding
	C1orf52	2329	2345	2247	3027	2248	2709	2013	2191.24	2188.22	2429.77	2427.03	3059.88	2203.78	2597	2434.19	1.13216	0.179076	0.114667	0.194594	protein_coding						KLHL24	1245.38	2.5499	1.35044	1.82644e-17	4.9342e-16	protein_coding
	C1orf53	139	106	139	98	126	111	84	130.778	98.913	150.306	78.5757	171.506	90.299	108.369	117.63	0.877107	-0.189176	0.464699	0.5796	protein_coding						KLHL28	701.215	1.28077	0.357007	0.01296	0.0309023	protein_coding
	C1orf54	53	79	102	137	209	225	209	49.865	73.7182	110.297	109.846	284.482	183.039	269.634	133.215	2.70925	1.43789	5.98657e-07	3.71754e-06	protein_coding						KLHL29	636.8	1.28922	0.366496	0.000406944	0.00145748	protein_coding
	C1orf56	261	228	200	554	347	462	275	245.562	212.756	216.268	444.193	472.321	375.839	354.781	326.364	1.82955	0.871486	4.23901e-10	4.37733e-09	protein_coding						KLHL3	124.905	1.72981	0.790618	2.46112e-05	0.000114311	protein_coding
	C1orf74	498	465	431	861	484	807	446	468.543	433.911	466.058	690.344	658.8	656.498	575.39	554.749	1.41719	0.503032	4.81452e-06	2.55798e-05	protein_coding						KLHL31	27.9482	1.80837	0.854687	0.0201547	0.0451469	protein_coding
	C1QBP	33014	31200	32159	15781	13146	13808	9922	31061.2	29114	34774.8	12653.1	17893.8	11232.9	12800.5	23135	0.431058	-1.21405	3.6316e-18	1.06742e-16	protein_coding						KLHL41	86.956	1.48065	0.566231	0.0116343	0.0281656	protein_coding
	C1QL1	171	160	143	134	95	160	68	160.885	149.303	154.632	107.44	129.31	130.161	87.7277	129.118	0.73568	-0.442849	0.0103049	0.0253646	protein_coding						KLHL42	1684.38	1.48322	0.568729	1.74026e-07	1.18447e-06	protein_coding
	C1QL4	69	73	89	219	157	282	155	64.9186	68.1193	96.2393	175.593	213.702	229.408	199.967	134.362	2.68516	1.42501	5.2582e-09	4.59546e-08	protein_coding						KLK4	10.4778	5.40147	2.43335	0.000186999	0.000720638	protein_coding
	C1QTNF1	94	100	90	224	119	241	151	88.4399	93.3141	97.3207	179.602	161.978	196.055	194.807	133.804	1.97286	0.98029	3.41368e-07	2.21389e-06	protein_coding						KLRG1	120.975	1.33398	0.415741	0.00973183	0.024166	protein_coding
	C1QTNF2	26	7	6	18	31	29	6	24.4621	6.53199	6.48805	14.4323	42.1959	23.5916	7.74068	14.5801	1.72964	0.790475	0.132466	0.218579	protein_coding						KMT5B	1991.64	1.61011	0.687163	1.31892e-12	1.92889e-11	protein_coding
	C1QTNF3	8	14	6	20	14	24	21	7.5268	13.064	6.48805	16.0359	19.0562	19.5241	27.0924	16.0598	2.20941	1.14366	0.00510018	0.0138014	protein_coding						KNDC1	51.9391	1.8015	0.849197	0.0054959	0.0147377	protein_coding
	C1QTNF6	210	219	148	462	267	548	224	197.578	204.358	160.038	370.429	363.429	445.801	288.985	309.682	1.96291	0.972994	1.04892e-07	7.42094e-07	protein_coding						KNTC1	3770.57	1.2897	0.367041	0.0210845	0.0468934	protein_coding
	C1R	147	128	127	113	64	220	84	138.305	119.442	137.33	90.6026	87.114	178.971	108.369	121.762	0.887634	-0.171963	0.54918	0.656327	protein_coding						KPNA5	2681.36	1.23593	0.305597	0.0230232	0.050566	protein_coding
	C1RL	27	17	24	37	22	47	29	25.4029	15.8634	25.9522	29.6664	29.9454	38.2347	37.4133	30.0022	1.5159	0.60017	0.0731217	0.134491	protein_coding						KRBA1	1279.34	1.33702	0.419021	0.000378009	0.00136289	protein_coding
	C1S	23	43	15	47	38	74	47	21.6395	40.1251	16.2201	37.6843	51.724	60.1994	60.6353	39.2861	1.99241	0.994516	0.000613392	0.00211205	protein_coding						KRBOX5	483.393	1.33017	0.411607	0.00100531	0.00329384	protein_coding
	C2	21	30	29	25	24	17	26	19.7578	27.9942	31.3589	20.0448	32.6678	13.8296	33.5429	25.4291	0.92732	-0.108861	0.785051	0.848339	protein_coding						KRCC1	1112.68	2.92394	1.54791	1.71268e-19	5.72116e-18	protein_coding
	C20orf204	75	67	62	7	24	11	8	70.5637	62.5205	67.0431	5.61255	32.6678	8.94855	10.3209	43.4761	0.200648	-2.31726	2.55309e-10	2.71774e-09	protein_coding						KRT17	27.1589	2.13334	1.09311	0.000659306	0.00225538	protein_coding
	C20orf96	184	208	209	167	97	195	110	173.116	194.093	226	133.899	132.032	158.633	141.912	167.781	0.718856	-0.476225	0.00649829	0.0170541	protein_coding						KRT8	777.454	1.56573	0.646835	0.000676404	0.00230712	protein_coding
	C21orf58	782	755	688	1058	702	1279	644	735.744	704.522	743.963	848.297	955.532	1040.47	830.833	867.598	1.26265	0.336454	0.00920167	0.0230096	protein_coding						KRTAP19-1	1907.33	22.0472	4.46252	2.09134e-16	4.97877e-15	protein_coding
	C21orf91	2216	2147	1555	3111	1435	2620	1881	2084.92	2003.45	1681.49	2494.38	1953.26	2131.38	2426.7	2103.49	1.17069	0.227363	0.0872502	0.15582	protein_coding						KRTAP19-5	71.9502	6.3803	2.67362	2.44631e-07	1.62201e-06	protein_coding
	C22orf23	73	90	83	109	61	101	67	68.682	83.9827	89.7513	87.3955	83.0306	82.164	86.4376	90.1055	1.0511	0.0718994	0.716053	0.795299	protein_coding						KRTAP21-2	36.0801	7.96305	2.99332	1.35844e-11	1.70881e-10	protein_coding
	C22orf39	1778	1759	1555	3141	2251	3398	2368	1672.83	1641.4	1681.49	2518.43	3063.96	2764.29	3054.99	2336.86	1.70999	0.77399	3.08429e-18	9.19388e-17	protein_coding						KSR1	893.543	1.59419	0.672822	2.85756e-10	3.02046e-09	protein_coding
	C22orf46P	1336	1448	1123	2209	1182	2122	1376	1256.98	1351.19	1214.35	1771.16	1608.89	1726.26	1775.2	1517.92	1.35045	0.433436	8.69597e-07	5.23633e-06	pseudogene						L1CAM	182.708	3.24512	1.69827	3.4177e-17	8.92375e-16	protein_coding
	C2CD2L	1068	1060	830	1217	770	1177	778	1004.83	989.13	897.513	975.782	1048.09	957.495	1003.71	1027.17	1.03261	0.0462998	0.6924	0.776363	protein_coding						LACC1	230.394	1.61013	0.687178	5.03586e-06	2.6675e-05	protein_coding
	C2CD3	1955	1841	1641	1969	807	1885	1366	1839.36	1717.91	1774.48	1578.73	1098.45	1533.46	1762.29	1644.23	0.840778	-0.250203	0.0561026	0.108032	protein_coding						LAMA3	979.344	1.33041	0.411873	0.0132561	0.0315225	protein_coding
	C2CD4A	16	10	11	20	13	22	13	15.0536	9.33141	11.8948	16.0359	17.695	17.8971	16.7715	13.6886	1.41206	0.497801	0.204822	0.309238	protein_coding						LAMB2	3676.65	1.74218	0.800897	3.66155e-07	2.36227e-06	protein_coding
	C2CD4C	45	34	40	115	55	96	40	42.3382	31.7268	43.2536	92.2062	74.8636	78.0965	51.6045	55.9508	1.92076	0.941677	0.000239457	0.000902952	protein_coding						LAMB3	38.3697	1.90773	0.931861	0.00534941	0.0144036	protein_coding
	C2CD5	2372	2499	1819	3290	1556	2992	1849	2231.7	2331.92	1966.96	2637.9	2117.96	2434.01	2385.42	2272.42	1.10011	0.137642	0.251808	0.364338	protein_coding						LAMC2	117.786	1.92642	0.94592	1.49146e-07	1.02809e-06	protein_coding
	C2orf15	117	100	113	127	82	126	62	110.079	93.3141	122.192	101.828	111.615	102.502	79.987	103.289	0.917077	-0.124885	0.435812	0.552577	protein_coding						LAMP3	77.2107	1.54146	0.624301	0.00199767	0.00606828	protein_coding
	C2orf42	375	362	321	471	306	460	314	352.819	337.797	347.11	377.645	416.514	374.212	405.095	363.663	1.13394	0.181344	0.103784	0.179337	protein_coding						LANCL1	4101.79	1.26023	0.333684	0.0120929	0.0291251	protein_coding
	C2orf49	1424	1516	1170	1743	998	1672	1050	1339.77	1414.64	1265.17	1397.53	1358.43	1360.18	1354.62	1368.72	1.0207	0.0295607	0.754616	0.825196	protein_coding						LAPTM5	15.2137	3.57607	1.83837	5.10018e-05	0.000221763	protein_coding
	C2orf50	19	24	20	5	8	27	4	17.8761	22.3954	21.6268	4.00897	10.8893	21.9646	5.16045	12.5106	0.521363	-0.939639	0.0475304	0.0939491	protein_coding						LARP6	1876.27	3.24582	1.69858	8.74324e-35	1.05144e-32	protein_coding
	C2orf66	10	3	6	12	16	16	19	9.4085	2.79942	6.48805	9.62152	21.7785	13.0161	24.5121	11.8613	2.67074	1.41724	0.00392274	0.0109706	protein_coding						LBX1	155.43	1.60758	0.684891	0.000109653	0.000442926	protein_coding
	C2orf68	1195	1164	1040	1371	848	1430	838	1124.32	1086.18	1124.59	1099.26	1154.26	1163.31	1081.11	1178.6	1.01176	0.0168717	0.834924	0.885077	protein_coding						LCA5	492.027	2.1245	1.08712	5.36825e-13	8.22832e-12	protein_coding
	C2orf69	919	954	656	1147	588	987	603	864.641	890.217	709.36	919.657	800.36	802.929	777.938	812.429	1.00514	0.00739524	0.949823	0.966305	protein_coding						LCAT	113.435	2.90396	1.53802	5.09233e-14	8.88624e-13	protein_coding
	C2orf72	207	208	186	485	240	433	275	194.756	194.093	201.129	388.87	326.678	352.248	354.781	265.143	1.81211	0.857671	2.82207e-08	2.19477e-07	protein_coding						LCMT2	1261.71	1.30478	0.383807	7.71492e-05	0.000322272	protein_coding
	C2orf74	174	190	220	283	311	356	259	163.708	177.297	237.895	226.908	423.32	289.608	334.139	248.31	1.64597	0.718937	0.00115161	0.00371369	protein_coding						LDAF1	196.538	1.22987	0.298502	0.0386693	0.0788332	protein_coding
	C2orf76	423	430	499	364	347	365	356	397.979	401.251	539.589	291.853	472.321	296.929	459.28	441.916	0.848544	-0.236939	0.251937	0.364433	protein_coding						LEAP2	34.9323	1.57599	0.656258	0.0245946	0.0535617	protein_coding
	C2orf81	32	24	26	37	19	39	27	30.1072	22.3954	28.1149	29.6664	25.862	31.7267	34.833	33.1154	1.1395	0.1884	0.49436	0.606955	protein_coding						LEKR1	16.5055	1.87912	0.910056	0.0233644	0.0512406	protein_coding
	C2orf88	101	120	99	181	99	187	138	95.0258	111.977	107.053	145.125	134.755	152.125	178.036	125.955	1.45594	0.541953	0.00898897	0.0225501	protein_coding						LEMD2	2264.82	1.65738	0.728903	3.54085e-12	4.84822e-11	protein_coding
	C2orf92	37	43	27	73	43	125	60	34.8114	40.1251	29.1962	58.5309	58.5297	101.688	77.4068	54.8197	2.13684	1.09548	0.000237535	0.000896508	protein_coding						LENG1	431.797	1.55556	0.637432	5.28282e-05	0.000229042	protein_coding
	C3	39	36	25	129	99	189	76	36.6931	33.5931	27.0335	103.431	134.755	153.752	98.0486	79.2017	3.7691	1.91422	4.05139e-18	1.18748e-16	protein_coding						LENG8	3525.24	1.39929	0.484696	0.0367435	0.0755735	protein_coding
	C3orf18	215	213	243	299	184	262	162	202.283	198.759	262.766	239.736	250.453	213.138	208.998	232.777	1.03277	0.0465147	0.723689	0.801286	protein_coding						LENG9	120.914	1.48198	0.567526	0.00225458	0.00675028	protein_coding
	C3orf20	11	7	5	7	7	14	18	10.3493	6.53199	5.4067	5.61255	9.5281	11.3891	23.222	10.4673	1.62036	0.696311	0.212366	0.318503	protein_coding						LETM2	223.77	1.33971	0.421919	0.00198271	0.0060263	protein_coding
	C3orf33	102	120	107	151	130	144	83	95.9667	111.977	115.703	121.071	176.95	117.145	107.079	116.221	1.204	0.267838	0.194648	0.296968	protein_coding						LETMD1	2797.3	2.49184	1.31721	1.93576e-36	2.59478e-34	protein_coding
	C3orf38	2040	2154	2171	2125	1402	2060	1603	1919.33	2009.99	2347.59	1703.81	1908.34	1675.82	2068.05	1983.2	0.878381	-0.187082	0.134737	0.221578	protein_coding						LGALS1	326.544	1.61364	0.690323	4.24114e-05	0.000187668	protein_coding
	C3orf52	699	733	539	769	449	763	486	657.654	683.993	582.843	616.579	611.159	620.704	626.995	655.763	0.963998	-0.0528976	0.615515	0.714046	protein_coding						LGI1	19.3464	1.9612	0.971736	0.00945136	0.0235584	protein_coding
	C3orf62	260	280	296	487	300	604	385	244.621	261.28	320.077	390.473	408.347	491.357	496.693	372.262	1.62475	0.70022	4.96065e-07	3.12659e-06	protein_coding						LHX2	110.271	1.51566	0.599949	0.0016168	0.00501777	protein_coding
	C3orf70	137	127	86	138	64	138	102	128.896	118.509	92.9953	110.647	87.114	112.264	131.591	106.166	0.971909	-0.041107	0.810298	0.86732	protein_coding						LIF	255.888	2.92317	1.54753	1.39585e-17	3.83495e-16	protein_coding
	C3orf80	103	134	103	304	251	321	192	96.9075	125.041	111.378	243.745	341.65	261.135	247.702	191.799	2.45077	1.29323	1.04065e-15	2.26011e-14	protein_coding						LIG4	532.896	1.43865	0.524715	0.000112572	0.000453584	protein_coding
	C4A	6	15	7	7	7	12	8	5.6451	13.9971	7.56939	5.61255	9.5281	9.76206	10.3209	11.6577	0.945824	-0.0803557	0.863158	0.905722	protein_coding						LIME1	105.488	1.57028	0.651022	0.0239896	0.0524096	protein_coding
	C4orf19	14	26	11	27	14	31	12	13.1719	24.2617	11.8948	21.6484	19.0562	25.2187	15.4814	16.5671	1.24914	0.32094	0.390413	0.509183	protein_coding						LIN7A	738.28	1.60276	0.68056	3.64891e-06	1.97559e-05	protein_coding
	C4orf3	2243	2533	2228	3323	2541	3450	2545	2110.33	2363.65	2409.23	2664.36	3458.7	2806.59	3283.34	2707.01	1.33008	0.411518	0.00355031	0.010052	protein_coding						LIN7B	108.742	1.66781	0.737959	0.000423622	0.00151104	protein_coding
	C4orf33	898	912	904	1132	611	1104	700	844.883	851.025	977.532	907.63	831.667	898.109	903.079	869.422	0.994075	-0.00857282	0.947703	0.964897	protein_coding						LIN9	3402.1	1.23865	0.308765	0.0161338	0.0372503	protein_coding
	C4orf46	1902	1775	1585	2600	1349	2161	1570	1789.5	1656.33	1713.93	2084.66	1836.2	1757.98	2025.48	1817.67	1.1199	0.163371	0.0795578	0.144199	protein_coding						LINGO1	829.451	1.40734	0.492974	6.68031e-05	0.000283327	protein_coding
	C5	74	74	57	450	224	479	281	69.6229	69.0525	61.6364	360.807	304.899	389.669	362.522	216.067	5.31541	2.41018	5.31427e-53	2.37955e-50	protein_coding						LIPT1	317.391	1.37461	0.459019	0.00651464	0.0170906	protein_coding
	C5AR1	11	18	10	19	9	35	16	10.3493	16.7965	10.8134	15.2341	12.2504	28.4727	20.6418	17.6589	1.53381	0.617123	0.107964	0.185296	protein_coding						LMBR1L	968.97	1.23527	0.304825	0.015214	0.0354259	protein_coding
	C5orf15	4228	4307	3659	5655	3279	4999	3259	3977.91	4019.04	3956.63	4534.14	4463.23	4066.71	4204.48	4173.32	1.08339	0.115548	0.131533	0.217295	protein_coding						LMBRD1	1102.74	1.30162	0.380307	0.000388083	0.00139602	protein_coding
	C5orf22	2563	2696	2093	1585	728	1446	955	2411.4	2515.75	2263.25	1270.84	990.922	1176.33	1232.06	1725.37	0.487682	-1.03599	2.30623e-22	1.046e-20	protein_coding						LMBRD2	1596.54	1.61965	0.69568	0.000178356	0.000690744	protein_coding
	C5orf24	3584	3581	2802	5461	2541	4996	3600	3372.01	3341.58	3029.92	4378.59	3458.7	4064.27	4644.41	3662.58	1.2737	0.34903	0.00636269	0.0167651	protein_coding						LMCD1	362.204	3.15549	1.65786	1.87726e-25	1.12555e-23	protein_coding
	C5orf34	604	697	648	808	467	783	432	568.273	650.4	700.709	647.849	635.66	636.974	557.329	631.448	0.969717	-0.0443648	0.726235	0.803259	protein_coding						LMF2	2196.48	1.43149	0.517514	0.00481627	0.0131242	protein_coding
	C5orf63	208	231	247	347	211	481	323	195.697	215.556	267.091	278.222	287.204	391.296	416.706	291.115	1.52014	0.604206	0.000356901	0.00129344	protein_coding						LMO2	75.5213	1.63436	0.708729	0.00106321	0.00345938	protein_coding
	C6orf118	18	9	7	22	11	19	11	16.9353	8.39827	7.56939	17.6395	14.9727	15.4566	14.1912	13.0211	1.41915	0.505028	0.214589	0.320991	protein_coding						LMO4	2439.48	1.44073	0.5268	6.17966e-06	3.21431e-05	protein_coding
	C6orf120	1995	1975	1755	3105	1640	2844	1829	1877	1842.95	1897.75	2489.57	2232.3	2313.61	2359.62	2133.97	1.25492	0.327596	0.000182939	0.000707061	protein_coding						LMOD1	312.115	2.30914	1.20735	2.99608e-18	8.96906e-17	protein_coding
	C6orf136	458	425	410	355	215	289	197	430.909	396.585	443.35	284.637	292.649	235.103	254.152	356.333	0.628483	-0.670054	1.37449e-07	9.52145e-07	protein_coding						LONRF1	543.194	1.20882	0.273594	0.0269341	0.0579519	protein_coding
[truncated: 13,449 more rows]

## Sheet: Table S4 RNA-seq NT vs KO EBSS
Full Data		raw data								normalized data								Deseq2 Statistics						Down DEGs	Gene ID	baseMean	log2FC (KO/NT)	p-value	Gene type			Up DEGs	Gene ID	baseMean	log2FC (KO/NT)	p-value	Gene type
[truncated: 15,140 more rows]

[truncated: 1 more sheets: Table S5 RNA primers qRT-PCR]
